# Supplementary material for: Integrating text mining, data mining, and network analysis for identifying genetic breast cancer trends
Source: BMC Res Notes. 2016 Apr 26;9:236. doi: 10.1186/s13104-016-2023-5 (PMC4845430; doi:10.1186/s13104-016-2023-5)
Supplement: Supplementary file 1 — 10.1186/s13104-016-2023-5 Additional Tables. [file 13104_2016_2023_MOESM1_ESM.csv]

Gene	Closeness Centrality	Betweenness Centrality	Modularity Class	Degree
ESR1	0.621249185	0.092142482	2	3058
ERBB2	0.599685163	0.059927313	2	2634
CDKN2A	0.576062302	0.040385395	6	2162
SLC20A2	0.569602273	0.032340607	2	2013
EGF	0.565207715	0.023034094	2	1925
PGR	0.556903735	0.020015664	2	1733
ACAD9	0.554997086	0.017297354	5	1716
CDH1	0.548445148	0.018456326	0	1540
MAPK10	0.548208375	0.014125063	5	1580
TKT	0.548168933	0.015398408	2	1546
BRCA1	0.540163063	0.019808036	6	1380
KRAS	0.53920736	0.014057601	5	1358
FST	0.538673643	0.012883833	3	1339
TNF	0.537609371	0.010767473	7	1330
BCL2	0.537040953	0.00836855	3	1291
HLA-H	0.535493393	0.016835716	6	1270
SUPT16H	0.534816791	0.009721428	3	1253
APOE	0.534591636	0.015487421	3	1257
INS	0.533543417	0.010471939	1	1188
TTK	0.533095438	0.010031046	5	1218
MAP3K1	0.531867365	0.006866583	5	1186
PIK3CA	0.531644686	0.008114024	5	1195
ARL11	0.53079281	0.006921955	6	1187
NFKB1	0.529796259	0.008095837	3	1172
NSG1	0.529207474	0.007717532	6	1129
BMP7	0.528216861	0.007493531	0	1118
SRC	0.526246719	0.006803179	5	1075
GNB2L1	0.525774619	0.007409871	1	1062
IL6	0.525267149	0.005681823	7	1048
TNFAIP1	0.523354856	0.005840372	3	993
MAPK3	0.522708562	0.004115775	5	1017
CTNNB1	0.522278585	0.007643807	0	984
TERT	0.520957265	0.00703417	3	923
CUX1	0.52017478	0.005156346	3	948
PCNA	0.51893475	0.004431282	6	898
MYCL	0.518369846	0.005302655	6	889
CASP3	0.518334581	0.004188342	3	890
PRF1	0.518052628	0.006592073	4	870
IGF1	0.517524793	0.003913669	1	877
CRK	0.5171735	0.003743067	5	891
HIST1H4A	0.5171735	0.008312152	6	901
MMP9	0.516612422	0.003909507	0	848
PRKCA	0.515947721	0.005136765	5	851
IL2	0.515424165	0.004726016	7	837
CYP19A1	0.514067877	0.004486084	2	799
AKT1	0.51389451	0.003379009	5	820
CD99	0.51334052	0.008171582	7	821
ABCB1	0.512649711	0.00526228	4	764
NPPA	0.512063983	0.002844638	3	768
MYLIP	0.512063983	0.007309134	0	781
MKI67	0.511995162	0.003153463	2	762
TGFB1	0.511720062	0.003250974	0	777
DHPS	0.511479592	0.003711765	2	740
ITK	0.510691065	0.003679775	0	755
JUN	0.510383173	0.001956304	5	761
FOS	0.510348985	0.003374868	5	754
PTEN	0.510246451	0.002842872	5	740
MMP2	0.510109802	0.002495658	0	739
IFNG	0.509973226	0.003797701	7	742
HIF1A	0.50959802	0.00384017	3	751
STAT3	0.50932549	0.002082462	5	705
MTOR	0.509223366	0.003436924	5	725
APC	0.509189334	0.005495443	6	706
AR	0.509019241	0.0026019	2	686
PTGS2	0.508509644	0.002082734	3	684
PARP1	0.508475707	0.002965607	3	697
GSR	0.508441775	0.004238748	7	668
FASLG	0.508306091	0.0037545	3	700
PLG	0.50817048	0.002674576	0	697
HDAC2	0.50803494	0.004261228	6	695
PLAU	0.507459704	0.002493354	0	680
BRCA2	0.507324544	0.005519145	6	705
NOL3	0.507324544	0.004804063	6	682
MAP2K4	0.506885769	0.002091092	5	706
CDK2	0.506683514	0.002957894	6	685
IFI27	0.506548767	0.002052191	6	662
CDKN1A	0.50648142	0.001724433	6	657
KRT75	0.504970838	0.002116176	2	622
RPS27A	0.504402516	0.006208568	6	675
CBFB	0.504268979	0.002360806	5	620
TRDMT1	0.504168872	0.003883295	6	591
PRL	0.504102157	0.002786851	1	596
PIK3C3	0.504002117	0.001618284	5	628
IGF2	0.503702235	0.002111137	1	574
RHO	0.503702235	0.004413564	5	635
LAMC2	0.50290429	0.002665087	0	572
KDR	0.502572559	0.001845881	3	605
DAND5	0.502406858	0.002796712	6	556
CCND1	0.502141963	0.00242814	6	627
IGF1R	0.501151089	0.001274784	1	537
SLC12A9	0.501019267	0.001111164	6	539
IL1B	0.500788747	0.001379145	7	551
NR1D2	0.500492676	0.001169783	2	532
BCL2L14	0.500032815	0.004065182	4	558
ERBB3	0.499901581	8.55E-04	2	515
APLP2	0.499737636	0.002311317	1	554
CEACAM3	0.49970486	0.00254974	7	550
CD8A	0.499508293	0.00349231	7	612
CCNE1	0.499115624	0.00143353	6	535
PTK2	0.499115624	0.001725243	5	569
ASAH1	0.499082929	0.002719732	7	508
SOD1	0.498984871	0.002268847	4	503
MMP21	0.498756219	0.002222016	0	558
SERPINB11	0.498625654	0.002350485	5	519
RHOA	0.498462545	0.002553197	5	577
PSEN2	0.498429936	0.001628058	2	512
TBC1D9	0.498364731	0.001645697	4	496
MAPK14	0.498299542	0.001078518	5	540
GSTK1	0.498266954	0.002421945	4	511
BCL2L1	0.498038959	0.001223672	3	522
CD24	0.497973856	0.001423099	2	501
GSTP1	0.497648596	0.002010943	4	508
TNFSF13	0.497616093	0.001526795	2	509
CCNB1	0.49751861	0.001545942	6	512
NOS1	0.497388693	0.001379839	0	480
HRAS	0.497193944	9.17E-04	5	478
CYCS	0.497096627	0.001996591	3	505
CTSD	0.49696693	0.001682169	2	466
VARS	0.496222483	0.002363328	6	426
INSR	0.496222483	8.53E-04	1	466
CXCR4	0.496190166	0.001026572	7	487
STUB1	0.496190166	0.00173423	6	492
PDXP	0.495964067	0.002546313	7	450
ATP6V1A	0.495802694	0.002439176	2	466
IFNA1	0.495738174	0.00231841	7	514
SS18	0.495641426	6.75E-04	3	474
EIF2AK2	0.495609185	0.001538539	5	461
ICK	0.495609185	7.75E-04	6	473
MUC21	0.495609185	0.002818456	7	436
HLA-B	0.495319204	0.002794519	7	522
KRT14	0.495287005	0.001008295	2	458
IFNA2	0.494868797	0.001379522	7	464
BFSP1	0.494868797	0.001510937	2	418
TOP2B	0.494708136	0.001136282	2	451
TIMM8A	0.49419472	0.001394341	5	439
SSX2IP	0.493906392	0.002461	4	451
CASP9	0.493746355	9.68E-04	3	452
CCBL1	0.4936184	0.001401606	2	435
MMRN1	0.493586421	0.001437477	0	408
TLE1	0.493394638	0.001141972	2	424
CDK4	0.493362689	5.60E-04	6	402
ESCO2	0.493362689	0.001111557	6	427
LLGL2	0.493298802	6.65E-04	2	433
NUDT6	0.493298802	9.35E-04	3	432
CD4	0.493171079	0.002233266	7	498
MMP1	0.493171079	8.04E-04	0	432
TGFA	0.492979618	9.01E-04	2	423
REST	0.492820181	7.36E-04	5	429
GSTM1	0.492788306	0.001409841	4	452
LATS1	0.492724568	0.001580826	2	418
CDK1	0.492660847	0.001390756	6	445
CAT	0.492374305	0.001713566	4	441
ADAM11	0.492342488	0.001861666	6	449
HSP90AA1	0.492215259	0.00157381	3	419
CAV1	0.49215167	6.82E-04	5	410
ERVK-18	0.492088097	0.001130026	0	447
PGP	0.491897476	0.001655939	4	431
E2F1	0.491802221	0.001413157	6	424
PRKACA	0.491738738	0.001007655	5	437
TNFSF10	0.491738738	9.20E-04	3	460
PTK2B	0.491707002	5.91E-04	5	456
PIK3C2A	0.491294816	7.38E-04	5	401
MMP19	0.490630433	0.001012436	0	395
CYP2A13	0.49028314	0.001374041	4	409
CIB1	0.49028314	6.21E-04	6	386
PTH	0.490251593	0.001007598	0	371
CD34	0.490125442	0.00127984	7	423
AHR	0.490093915	7.32E-04	4	369
PARD6B	0.489904835	5.87E-04	6	363
HIST2H3A	0.489904835	0.00138136	6	407
GSK3B	0.489841841	8.97E-04	5	377
CXCL12	0.48981035	0.001398349	7	420
PHB	0.489778863	8.13E-04	2	378
SNAI1	0.489747381	8.18E-04	0	402
PIK3R1	0.489558568	0.001161387	5	388
MAP2K1	0.489495663	4.05E-04	5	388
PHGDH	0.489432774	0.001671591	7	370
STAT5A	0.489212791	6.85E-04	5	379
ABCB6	0.489087174	0.001299841	4	368
RPS6KA3	0.48902439	5.20E-04	5	398
CCNA2	0.488836135	5.88E-04	6	377
IGFBP3	0.488804773	5.74E-04	1	386
ISYNA1	0.488742062	7.87E-04	7	357
ZHX2	0.488679366	3.85E-04	5	387
RARA	0.488648025	7.02E-04	2	390
HEPACAM	0.48836613	0.001938338	6	371
NPEPPS	0.488303531	0.001679544	0	356
SMAD4	0.488178381	0.001248871	0	360
CYP1A1	0.488084561	9.23E-04	4	367
FBN1	0.488053296	7.45E-04	5	391
SFN	0.487959524	6.61E-04	0	322
SRSF5	0.48783455	3.65E-04	2	323
CROT	0.487740862	0.002572924	4	369
SPP1	0.487616	8.90E-04	0	356
ATP9B	0.487616	0.002826355	4	347
ANXA5	0.487522396	8.11E-04	3	347
PDGFRB	0.487491202	0.001012096	0	355
SERPINB1	0.487397646	0.001439294	2	338
CSF2	0.487304125	4.55E-04	7	339
EP300	0.487148338	8.33E-04	6	356
UVRAG	0.487117192	8.31E-04	2	337
NR4A1	0.486992649	8.05E-04	2	363
TWIST2	0.486899284	5.16E-04	0	356
SMS	0.486837061	4.11E-04	2	319
COL5A1	0.486619403	8.72E-04	7	340
TF	0.486588325	0.001623895	7	332
BCAR1	0.486464053	6.04E-04	5	346
MAPK1	0.486401941	5.18E-04	5	345
SERPINA5	0.486370891	5.49E-04	0	342
CHI3L1	0.486370891	7.97E-04	7	324
NET1	0.486246729	7.28E-04	2	311
LEP	0.486246729	7.10E-04	1	329
MPO	0.486091617	9.34E-04	7	374
RAF1	0.485936603	6.07E-04	5	353
PPARA	0.485874625	7.20E-04	2	325
KIT	0.485843642	8.56E-04	2	369
ERVK-25	0.485843642	3.68E-04	3	312
IL4	0.485750717	6.71E-04	7	370
NR2E3	0.485657828	8.43E-04	2	322
SNAI2	0.485657828	5.79E-04	0	341
CREB1	0.485657828	6.03E-04	5	296
PSMC3	0.485595921	3.61E-04	5	317
SERPINE1	0.485472155	5.55E-04	0	361
VDR	0.485472155	5.20E-04	2	320
EXTL3	0.485379372	0.001855296	7	288
FGF1	0.484977721	7.94E-04	3	302
ICAM1	0.484946853	6.49E-04	7	363
RAC1	0.484669211	0.001616984	5	398
PI3	0.484638382	2.23E-04	5	335
HRG	0.484607556	6.29E-04	2	295
PRSS58	0.484576735	9.32E-04	0	341
AMN	0.484576735	0.003085672	7	348
ALPPL2	0.484515103	9.97E-04	7	341
PRDX2	0.484515103	4.96E-04	6	311
HSD17B10	0.484453488	2.84E-04	2	311
TFF1	0.484453488	9.00E-04	2	343
gene	0.484391888	6.93E-04	4	324
PTHLH	0.484391888	8.54E-04	0	296
EPCAM	0.484361093	7.55E-04	2	320
CYP1B1	0.484361093	6.57E-04	4	327
PDGFA	0.484145644	3.56E-04	0	334
NR3C1	0.483899651	4.42E-04	2	289
CREBBP	0.483868919	6.79E-04	6	341
HSPA4	0.483807468	8.58E-04	3	309
JAK2	0.483807468	3.85E-04	5	317
HEPN1	0.483746032	9.68E-04	6	291
HBA1	0.48371532	7.50E-04	3	329
PTGS1	0.483561818	0.001071976	3	314
APCS	0.483469763	3.10E-04	5	272
HSPA1L	0.483316417	8.71E-04	3	315
STAT1	0.483163168	7.49E-04	5	321
ETV3	0.482979398	9.97E-04	0	301
S100B	0.482918172	9.82E-04	2	344
ALDH1A1	0.482887565	6.57E-04	2	280
PRKAA1	0.482459473	4.06E-04	5	292
ACVR2A	0.482306767	8.42E-04	0	288
TLK2	0.482306767	7.47E-04	5	294
TNFRSF10B	0.48203214	4.79E-04	3	330
SMAD2	0.481971154	3.77E-04	0	291
THOP1	0.481879704	6.75E-04	0	299
RARB	0.481879704	5.12E-04	2	267
APEX1	0.481788289	5.15E-04	6	296
PTPRD	0.481757825	0.001325799	4	291
RAB3D	0.481727365	0.001094679	5	330
RAD51	0.481727365	8.77E-04	6	304
CDH2	0.481636007	6.75E-04	0	334
ROS1	0.481575122	4.48E-04	3	285
AURKA	0.481483822	9.12E-04	6	287
H2AFX	0.481483822	7.62E-04	6	278
SERPINB5	0.481058214	4.06E-04	2	268
MAPK8	0.481058214	2.78E-04	5	279
CGA	0.480997475	6.43E-04	7	248
SRPX	0.480967111	4.08E-04	4	268
XPR1	0.480906394	4.54E-04	2	268
HSPB2	0.480876041	9.55E-04	3	279
ERBB4	0.480815348	3.38E-04	2	301
NAT1	0.480785007	5.74E-04	2	283
ZEB1	0.480754669	6.02E-04	0	298
TGFBR2	0.480663681	3.19E-04	0	288
DNMT1	0.480663681	6.83E-04	6	253
MMP14	0.480663681	0.001001792	0	316
GLB1	0.480481806	5.88E-04	7	279
RELA	0.480421212	2.30E-04	3	250
MTTP	0.480209252	3.00E-04	0	271
KITLG	0.480209252	5.64E-04	7	280
CTSG	0.480148727	6.61E-04	2	246
SLC2A1	0.480148727	0.001111938	3	285
ACTG1	0.480088217	0.001018722	3	260
TOX	0.479967242	6.13E-04	4	283
PTPRC	0.479846328	9.82E-04	7	298
CCK	0.479816109	3.37E-04	2	239
LGALS1	0.479725475	7.30E-04	7	251
AREG	0.479695272	4.56E-04	2	282
KRIT1	0.479695272	3.71E-04	3	240
IRS1	0.479604683	3.19E-04	1	253
CDKN1B	0.479363282	3.72E-04	6	249
PPA1	0.479242672	7.70E-04	5	279
TFRC	0.479242672	7.73E-04	7	259
TFAP2A	0.479242672	5.18E-04	2	252
EGR1	0.479212529	4.50E-04	5	274
FHIT	0.47918239	0.001172809	6	224
DNTT	0.479122123	4.17E-04	3	233
GATA3	0.478941413	0.001052819	2	296
ACP5	0.478911308	0.001045255	7	246
CHEK1	0.478851109	6.92E-04	6	280
FLT1	0.478821016	3.62E-04	3	273
CHUK	0.478640533	2.31E-04	3	273
GRB2	0.478610465	4.06E-04	5	284
ETS1	0.478430141	3.74E-04	0	240
SST	0.4784001	9.00E-04	2	288
MPG	0.478370063	6.15E-04	3	266
STMN1	0.478310001	8.71E-04	3	272
CDC42	0.4780999	8.12E-04	5	315
KLK3	0.478009913	3.00E-04	0	236
HSPA1A	0.477979925	5.54E-04	3	228
TYR	0.477979925	5.55E-04	5	257
BTN1A1	0.47794994	2.87E-04	5	233
SOD2	0.47791996	3.23E-04	4	274
PRRG4	0.47791996	0.001057532	0	257
FOXA1	0.47786001	5.29E-04	2	283
TXN	0.477740156	6.89E-04	3	235
TIMP1	0.477710201	2.70E-04	0	275
PDGFB	0.477680251	1.60E-04	0	260
HSPG2	0.477650304	4.05E-04	5	246
ACTR1B	0.477560486	4.46E-04	6	240
HOXA1	0.477560486	5.81E-04	0	227
LGALS9	0.477500627	9.18E-04	7	301
DDIT3	0.477440782	2.13E-04	3	250
CDK6	0.477440782	2.84E-04	6	232
F2	0.477410865	6.33E-04	0	247
MSMP	0.477380952	2.93E-04	3	249
ADRA1D	0.477380952	6.12E-04	7	275
HDAC1	0.477351043	5.04E-04	6	274
PSMB6	0.477321138	7.66E-04	3	242
EZH2	0.477321138	4.54E-04	6	233
CDH3	0.477171667	1.79E-04	2	234
GAPDH	0.477111904	0.001289703	3	242
ERVK-19	0.476932707	7.76E-04	6	269
S100A8	0.476783479	6.89E-04	7	241
RAB5C	0.476753645	0.001137518	5	284
CDKN1C	0.476753645	5.61E-04	6	238
BAK1	0.476723814	3.04E-04	3	250
MET	0.476693987	2.34E-04	2	243
FAT1	0.476693987	5.11E-04	7	240
CCL4	0.476634345	1.47E-04	7	219
MST1R	0.476455506	2.69E-04	5	239
CSF3	0.476366137	7.79E-04	7	328
DCTN2	0.476247031	9.00E-05	3	194
CCL2	0.476038738	3.35E-04	7	265
MLH1	0.475919795	8.66E-04	6	257
POLR2E	0.475919795	8.07E-04	6	281
FH	0.475860346	2.38E-04	3	275
TNFSF11	0.475830627	2.14E-04	3	239
NME1	0.475800912	5.46E-04	0	238
RHOG	0.475800912	8.58E-04	5	269
NFE2L2	0.475711788	9.42E-04	4	254
RBCK1	0.475563323	5.15E-04	6	235
THBS1	0.475474289	5.45E-04	3	231
RTCA	0.475444618	3.06E-04	2	255
GLI1	0.475355628	2.59E-04	0	221
TNFRSF1B	0.475355628	5.06E-04	3	274
ADAMTS1	0.475266671	2.31E-04	0	229
NOTCH1	0.475207385	8.64E-04	3	234
TPX2	0.475177747	1.00E-04	0	177
CAMP	0.475148114	2.25E-04	5	204
RNASE1	0.475118483	1.69E-04	3	199
CD40LG	0.475088857	0.001230676	7	255
PTCH1	0.475088857	3.10E-04	0	198
ARL17A	0.475059234	1.09E-04	6	198
XIAP	0.475	1.95E-04	3	229
DLX4	0.474970388	6.13E-04	5	205
ARHGAP24	0.47494078	5.39E-04	6	224
MYBL1	0.474911176	3.92E-04	2	221
HSP90B2P	0.474911176	5.51E-04	3	203
NFKBIA	0.474851979	1.01E-04	3	230
MMP12	0.47476321	3.76E-04	0	225
GYS1	0.47476321	1.96E-04	5	216
MAK	0.474644904	1.41E-04	5	217
HSPA5	0.474644904	3.71E-04	3	249
FGF13	0.474556213	3.67E-04	3	263
RPS6	0.474497104	1.87E-04	5	219
CDH17	0.474467555	8.50E-04	0	218
PREP	0.474467555	1.50E-04	3	178
HNMT	0.474467555	8.71E-04	6	219
CCND2	0.47443801	2.79E-04	6	249
FOXM1	0.47443801	3.63E-04	6	220
TYMS	0.47443801	0.001171791	3	207
CTSS	0.474408468	0.00106843	2	230
SRA1	0.47437893	1.53E-04	2	204
MMP3	0.47437893	1.85E-04	0	204
PLCL1	0.474349396	4.88E-04	5	252
PIP	0.474319866	4.66E-04	2	215
CSNK1A1	0.474260815	3.27E-04	5	206
PHB2	0.474260815	7.30E-04	4	232
BAD	0.47420178	9.92E-05	3	242
HLA-E	0.474172268	8.06E-04	7	266
KRT81	0.474172268	8.33E-04	2	259
FOXO3	0.474113255	2.01E-04	5	209
CIAO1	0.474083753	4.04E-04	6	205
GCG	0.474024762	4.64E-04	7	215
PLXNA2	0.474024762	3.57E-04	0	193
SOX21	0.473818408	4.01E-04	3	202
CA9	0.473818408	3.60E-04	3	199
PIN1	0.473818408	4.31E-04	4	227
GNRH1	0.473788943	9.94E-04	2	215
GH2	0.473788943	7.70E-04	1	246
CSF1	0.473788943	2.70E-04	7	257
ELF3	0.473788943	4.11E-04	0	194
TIMP2	0.473759483	2.17E-04	0	217
OXER1	0.473759483	6.70E-04	5	280
KLK4	0.473759483	5.49E-04	0	210
XRCC1	0.473671122	1.86E-04	6	215
PLA2G4C	0.473641676	2.62E-04	4	189
FBL	0.473641676	4.95E-04	0	248
NR0B1	0.473612233	1.85E-04	2	202
AVP	0.473553359	3.25E-04	0	227
CLEC3B	0.473523928	5.68E-04	7	189
SDR9C7	0.4734945	4.69E-04	4	204
PPP2R5B	0.473465076	7.06E-04	5	217
LGALS3	0.473347416	5.34E-04	7	215
SQSTM1	0.473347416	1.51E-04	3	200
PPIG	0.47331801	4.64E-04	4	240
FLG	0.473200422	6.11E-04	3	238
EZR	0.473200422	5.31E-04	5	186
MME	0.473141651	3.87E-04	2	247
FDFT1	0.47311227	3.61E-04	5	184
IL1A	0.473082894	1.17E-04	7	241
MAP1LC3A	0.472994785	6.98E-04	3	224
PELP1	0.472965423	1.28E-04	2	193
CASP7	0.472877358	2.67E-04	3	233
BCAP31	0.472818667	7.21E-04	7	219
ROCK1	0.472789327	4.50E-04	5	236
VEGFC	0.472701328	2.05E-04	3	231
PRSS23	0.472613361	4.24E-04	0	220
PROM1	0.472584047	1.50E-04	2	191
DNMT3A	0.472584047	2.55E-04	6	189
KRT7	0.472525428	3.83E-04	2	242
MT2A	0.472437527	7.01E-04	6	194
EPDR1	0.472408234	5.24E-04	4	240
ACTC1	0.472174021	1.65E-04	2	220
KRT18	0.472174021	1.49E-04	2	181
FUS	0.47214476	4.54E-04	0	207
ABCC2	0.47214476	3.98E-04	4	265
MUL1	0.472027755	5.46E-04	6	223
S100A4	0.47194004	7.38E-04	0	223
LDHAL6A	0.47194004	6.80E-04	3	233
NME2	0.47194004	4.46E-04	0	170
NQO1	0.471881581	6.37E-04	4	225
ACE	0.47170629	4.85E-04	4	193
LMNA	0.471677088	7.70E-04	6	207
CST8	0.471647889	2.74E-04	5	168
CD47	0.47153113	2.50E-04	3	179
CCR2	0.471385263	8.49E-05	7	206
LGALS4	0.471385263	7.53E-05	2	167
GADD45A	0.471268634	2.58E-04	6	224
PAK1	0.471152062	4.45E-04	5	217
TIMP3	0.471122929	1.55E-04	0	186
OCM	0.471122929	1.95E-04	7	189
CXCL1	0.471093798	2.68E-04	7	219
BCR	0.470977313	2.93E-04	0	203
CD68	0.470889988	4.31E-04	7	237
NCOR1	0.470831788	2.61E-04	2	197
MYC	0.470744517	2.76E-04	6	177
SFRP1	0.470744517	5.09E-04	0	192
ERCC8	0.470744517	3.02E-04	7	149
EIF4E	0.470744517	1.52E-04	5	173
IGHG1	0.47057007	6.77E-04	7	194
WNT5A	0.47057007	4.45E-04	0	239
SIRT1	0.470482895	1.48E-04	6	165
ABR	0.470424796	5.53E-04	5	189
LOX	0.470424796	6.73E-04	3	198
KRT20	0.470366712	2.72E-04	2	236
ADIPOQ	0.470221564	5.56E-04	1	213
YBX1	0.470134518	5.22E-04	4	177
NGF	0.47010551	3.26E-04	2	218
PIK3CB	0.470076505	4.91E-05	5	177
WNT1	0.470018507	4.13E-04	0	191
MTMR3	0.469960523	5.45E-04	5	167
SUMO1	0.469873574	6.09E-04	6	178
TNFRSF10A	0.469844598	1.53E-04	3	193
PIEZO1	0.469815626	1.52E-04	2	186
SUB1	0.469757692	3.26E-04	6	172
F3	0.469757692	2.75E-04	0	194
MALT1	0.469555035	2.59E-04	2	139
YAP1	0.469468236	4.02E-04	0	164
JAG1	0.46943931	1.88E-04	3	173
RAB11FIP5	0.469410388	2.77E-04	7	187
HMGCR	0.469323642	2.08E-04	4	156
MECP2	0.469294734	3.31E-04	6	187
VLDLR	0.469294734	4.66E-04	2	197
PSMC6	0.469208031	1.18E-04	5	192
FOXO1	0.469179137	1.22E-04	5	164
SKP2	0.469150246	1.11E-04	6	172
BID	0.46912136	1.02E-04	3	172
CTSB	0.46912136	2.07E-04	0	183
PTP4A2	0.46912136	1.79E-04	5	180
NBN	0.469092476	5.78E-04	6	186
MAPK13	0.469063597	6.66E-05	5	184
GSS	0.469005848	1.60E-04	4	165
BBC3	0.468976979	7.00E-05	3	162
AFP	0.468890393	2.64E-04	7	188
PCK1	0.468746155	7.80E-05	7	149
SUPT3H	0.468688484	3.90E-04	0	182
POR	0.468659654	4.76E-04	2	173
STK11	0.468630828	1.68E-04	5	174
MYCN	0.468573186	2.13E-04	0	178
MMP28	0.468573186	5.00E-04	0	236
REL	0.46854437	4.93E-05	3	151
DECR1	0.468515558	2.17E-04	5	188
PXN	0.468457944	5.97E-04	5	229
NR0B2	0.468457944	1.21E-04	2	169
OGDH	0.468400344	2.02E-04	5	152
TYMP	0.468342759	3.06E-04	3	175
BECN1	0.468256407	2.89E-04	3	183
BRD8	0.468198857	2.94E-04	0	158
PARN	0.468198857	3.24E-04	3	185
NR3C2	0.468112558	4.34E-04	5	157
CCND3	0.468083799	1.18E-04	6	160
MGEA5	0.468055044	2.40E-04	6	148
MMP7	0.468026292	4.13E-04	0	201
PDK1	0.467940057	1.56E-04	5	192
ODC1	0.467911319	1.19E-04	3	146
ERCC1	0.467911319	5.17E-04	6	189
CSK	0.467911319	8.08E-05	5	155
ETV4	0.467796402	1.43E-04	0	157
SHBG	0.467796402	1.84E-04	1	190
DHH	0.467767682	1.69E-04	0	170
HMOX1	0.467767682	1.70E-04	4	163
FSHB	0.467738965	2.33E-04	1	173
ANKH	0.467710252	7.85E-05	5	141
OXA1L	0.467710252	0.00115559	0	146
AKT2	0.467710252	1.33E-04	5	164
DAPK1	0.467652836	1.44E-04	6	167
TUBB3	0.467480672	2.33E-04	3	148
EIF3A	0.467423313	2.45E-04	2	150
MTA2	0.467423313	1.96E-04	6	175
NPY6R	0.467423313	4.00E-05	5	151
RXRA	0.467394638	8.77E-05	2	131
PSMB3	0.4673373	3.85E-04	6	178
VTN	0.467308636	1.03E-04	0	175
FYN	0.467251319	5.20E-04	5	230
GSN	0.467251319	2.05E-04	3	168
MAPK12	0.467108087	8.17E-05	5	159
IRF1	0.46702219	2.57E-04	3	180
TGFBR1	0.466964942	5.49E-05	0	165
IGFBP5	0.466964942	2.73E-04	1	177
EIF2AK3	0.466936324	8.24E-05	3	168
TSC2	0.466907709	3.29E-04	5	149
GRB7	0.466907709	5.94E-04	2	180
RET	0.466907709	7.17E-04	2	190
NEO1	0.466879098	3.07E-04	2	142
GPX7	0.466764688	2.00E-04	4	168
ETS2	0.466678917	1.11E-04	0	129
ANG	0.466593178	1.32E-04	3	144
ETV6	0.466593178	2.23E-04	2	169
SMN1	0.46650747	6.27E-05	2	177
APITD1	0.466478908	8.62E-04	6	213
IRS2	0.466478908	1.42E-04	1	131
TNS1	0.466421794	1.80E-04	5	175
FOXC1	0.466421794	8.43E-05	4	153
BRAF	0.466336149	1.05E-04	5	148
TOP1	0.466336149	1.34E-04	4	161
MTA1	0.466307608	1.61E-04	6	144
RARS	0.466307608	4.68E-04	2	148
RBL2	0.466222005	8.20E-05	6	147
EPO	0.466222005	8.71E-05	7	154
MAPK9	0.466222005	1.08E-04	5	154
CTRC	0.466193477	1.01E-04	7	144
CDC25A	0.466022387	2.42E-04	6	162
SCGB2A2	0.465993884	4.37E-04	2	175
CALCA	0.465965384	2.35E-04	7	196
CYP2D6	0.465936888	5.82E-04	4	201
PLEK	0.46582294	2.01E-04	5	178
BPIFA4P	0.46582294	4.39E-04	2	154
HCAR2	0.465794461	5.14E-04	5	241
SYK	0.465765986	6.64E-05	5	144
LTA	0.465765986	1.16E-04	7	183
CSNK2A1	0.465737515	2.33E-04	3	130
IGFBP2	0.465709046	2.35E-04	1	134
PLA2G1B	0.465623663	6.86E-04	5	193
CYP3A4	0.465623663	4.95E-04	4	211
WLS	0.465566758	5.54E-04	4	189
EFNA2	0.465538311	1.39E-04	0	161
EIF4EBP3	0.465509867	6.45E-05	3	163
MMAB	0.465509867	3.09E-04	6	158
P2RY4	0.465481427	3.64E-04	5	180
ARFRP1	0.465481427	4.65E-04	5	176
EEF1A2	0.465367701	1.14E-04	4	148
ACTG2	0.465367701	7.19E-05	2	175
EDN1	0.465310859	1.71E-04	4	141
CALB2	0.465225621	2.18E-04	2	159
PTK6	0.465225621	1.45E-04	5	177
CDC25C	0.465197216	1.95E-04	6	181
TNNC1	0.465140415	2.01E-04	0	160
MMP13	0.46505524	2.98E-04	0	197
BMI1	0.465026855	1.15E-04	0	147
ARAF	0.464941722	4.13E-04	0	177
BARD1	0.464941722	2.37E-04	6	162
BIRC3	0.464913351	1.94E-04	3	179
HBEGF	0.464771549	8.55E-05	2	162
SOS1	0.464743199	9.50E-05	5	163
HSF1	0.464743199	1.85E-05	3	119
LPA	0.464686509	1.28E-04	5	139
CDKN2B	0.464658169	1.36E-04	6	161
TNC	0.464629833	2.30E-04	0	156
RND3	0.464629833	4.99E-04	3	148
SLC38A3	0.4646015	3.36E-04	4	161
PADI4	0.4646015	1.33E-04	6	122
TAF9	0.464544845	9.91E-05	6	156
LEPR	0.464488203	1.22E-04	1	126
SDC1	0.464459888	4.08E-04	0	163
KLF5	0.464431576	5.05E-04	6	151
JAK1	0.464403267	9.77E-05	5	171
BCL2L10	0.464290067	1.37E-04	3	161
DCC	0.464261776	6.13E-04	6	125
VWF	0.464233488	2.07E-04	3	158
CALD1	0.464176922	3.33E-04	0	163
SELE	0.464035569	3.36E-04	7	172
FOSL1	0.464035569	7.83E-05	5	124
IGFBP7	0.464007308	1.70E-04	3	156
TGFB2	0.464007308	4.65E-05	0	123
PRKAA2	0.463979051	7.25E-05	5	138
HPSE	0.463950798	3.92E-04	7	159
KLF4	0.463922548	2.71E-04	3	146
VHL	0.463866058	6.92E-04	3	149
MYO1F	0.463866058	5.06E-04	5	160
IL3	0.463837818	6.78E-05	7	173
NRAS	0.463809582	8.21E-05	5	147
NRP1	0.463696671	1.74E-04	3	155
MUC16	0.463640236	1.13E-04	7	139
SP1	0.463640236	7.24E-05	6	142
HMGA2	0.463612024	2.09E-04	7	142
PMAIP1	0.463612024	5.61E-05	3	143
CCL5	0.463527408	9.80E-05	7	187
FAM134C	0.463527408	6.51E-05	3	137
LBX1	0.463499209	0.001153054	0	157
TGM4	0.463471014	5.20E-04	7	154
YWHAQ	0.463442822	2.62E-04	5	151
TFF3	0.463442822	2.31E-04	2	171
ELAVL1	0.463358268	3.26E-04	1	115
CLU	0.463358268	1.60E-04	3	142
JTB	0.463301915	5.74E-05	0	141
ENO3	0.463217412	4.11E-04	2	178
CD40	0.463189252	1.54E-04	7	197
MT-CO1	0.46310479	9.24E-05	3	136
NEURL1	0.46310479	1.56E-04	2	146
IKBKB	0.463076643	5.39E-05	3	135
MPDU1	0.463076643	3.14E-04	6	122
LANCL3	0.463020359	8.80E-05	6	119
ALK	0.462992222	8.56E-05	2	130
NBR1	0.462879708	1.05E-04	7	132
TNFRSF11B	0.462851589	1.44E-04	3	157
HLA-A	0.462851589	4.07E-04	7	179
FOXP3	0.462682942	2.27E-04	7	167
TCF4	0.462654846	4.92E-04	0	158
PRKCD	0.462570579	4.34E-05	5	137
NF1	0.462542496	2.98E-04	5	143
ABL1	0.462514418	7.74E-05	0	130
MYOD1	0.462486342	2.83E-04	3	146
LRP3	0.46245827	1.79E-04	4	122
PPM1J	0.46245827	2.11E-04	5	147
NCOR2	0.462374075	1.61E-04	2	153
SP3	0.462374075	1.23E-04	6	129
ITGB3	0.462261861	1.20E-04	0	166
CD86	0.462177737	1.64E-04	7	162
S100A6	0.462177737	1.05E-04	2	116
CAPN11	0.462149703	6.03E-05	3	132
ABCC4	0.462121672	3.42E-04	4	196
CTGF	0.462093644	2.44E-04	0	184
COMT	0.462093644	4.69E-04	4	164
FSCN1	0.462037599	3.14E-05	6	108
SPARC	0.461953556	2.56E-04	0	148
BRMS1	0.461897545	5.20E-04	6	147
LTBP1	0.461785563	1.48E-04	0	149
MTHFR	0.461757576	4.68E-04	6	145
FTH1	0.461701612	1.98E-04	7	147
TAT	0.461673635	1.71E-04	7	124
NES	0.461673635	1.27E-04	2	128
PIP4K2A	0.461589725	1.27E-04	5	132
UGT1A10	0.461449942	3.33E-04	4	187
ARHGEF12	0.461449942	2.03E-04	5	136
DHFR	0.461421996	2.17E-04	3	136
LALBA	0.461394053	6.35E-05	2	116
CRP	0.461310245	1.76E-04	7	192
ZEB2	0.461226466	1.23E-04	0	169
AGT	0.461170631	2.21E-04	4	142
SGPP1	0.461170631	1.46E-04	5	151
SULT1E1	0.46111481	7.25E-04	2	192
FOXC2	0.461086904	1.92E-04	0	155
WBSCR22	0.461059002	5.26E-04	6	144
CTTN	0.461059002	3.20E-04	3	154
ADAM17	0.460975315	7.03E-05	0	142
FIGF	0.460947426	7.72E-05	3	133
MT-CO2	0.460752298	3.67E-04	3	112
MSC	0.460752298	7.83E-05	7	142
SULT1A1	0.460696578	1.56E-04	4	149
CSN2	0.460696578	5.81E-05	1	117
NKX2-1	0.460696578	2.72E-04	2	153
PTP4A3	0.460668722	2.05E-04	1	165
MT1X	0.460585177	2.35E-04	0	138
PTPN1	0.460529497	9.68E-05	0	139
MSH2	0.460529497	5.06E-04	6	143
BNIP3L	0.460446002	6.56E-05	3	157
CYGB	0.460334723	5.53E-04	7	175
PAX8	0.460279103	1.27E-04	2	134
GP9	0.460251299	4.76E-04	3	142
TNFSF14	0.460251299	1.79E-04	7	144
MMP11	0.460167905	2.31E-04	0	154
FGD1	0.459945669	5.11E-05	6	106
NCOA6	0.459917904	1.46E-04	2	107
PLK1	0.459890143	8.74E-05	6	132
IL24	0.459723647	3.17E-05	3	118
PTPN22	0.459723647	9.70E-05	0	115
CLDN1	0.459668175	9.19E-05	0	110
F8	0.459668175	5.50E-05	2	127
PTBP1	0.459668175	2.34E-04	5	117
SHH	0.459612716	8.08E-05	0	128
CDH5	0.459501839	1.46E-04	3	146
IGFBP4	0.459501839	1.17E-04	1	124
ETFA	0.459474129	9.99E-05	2	155
FLT3	0.459474129	5.81E-05	0	118
CENPO	0.459474129	6.55E-04	6	147
CYR61	0.459418717	2.09E-04	0	142
BNIP3	0.459391016	5.60E-05	3	102
RORA	0.459335624	4.51E-04	0	162
GPT	0.459307933	1.72E-04	7	134
SLPI	0.459280246	8.56E-05	7	141
MCM7	0.459280246	3.66E-04	6	138
OSM	0.459197203	4.47E-05	7	129
YES1	0.459197203	1.27E-04	0	119
IL11	0.459114191	1.93E-05	7	118
HERPUD1	0.459086527	2.91E-04	7	104
HNF1A	0.459058866	3.26E-05	4	109
MUC6	0.459058866	3.81E-04	7	143
TEK	0.459031209	1.09E-04	3	135
ANXA1	0.459031209	1.89E-04	0	106
ARNT	0.459003554	7.90E-05	4	119
XRCC6	0.458975904	1.86E-04	6	119
BGLAP	0.458892971	8.60E-05	7	139
KAT2B	0.458865334	8.05E-05	6	144
GRP	0.458837699	5.97E-04	2	134
PRIMA1	0.458810069	1.64E-04	2	95
GCSAM	0.458782441	1.71E-04	6	128
NANOG	0.458754817	7.18E-04	3	131
TBP	0.458699579	1.98E-04	6	133
CD79A	0.458671964	1.36E-04	7	136
THPO	0.458671964	1.05E-04	7	128
ACP2	0.458616746	9.39E-05	3	116
MSX2	0.458616746	1.13E-04	0	114
INHBE	0.458396005	1.33E-04	0	137
SLURP1	0.458285714	1.04E-04	6	117
PTPN11	0.458203031	5.30E-05	5	151
GAST	0.458147925	2.95E-04	2	124
TYRO3	0.458120378	8.05E-05	2	114
NFKB2	0.458037754	3.59E-05	3	122
FADD	0.458037754	2.37E-04	3	159
HEATR6	0.458010219	8.21E-05	2	104
CAMK4	0.458010219	5.56E-05	5	132
FGFR3	0.457982688	1.18E-04	3	122
WISP2	0.457982688	8.97E-05	0	133
TRERF1	0.457900114	8.09E-05	5	117
LDLR	0.457872596	3.03E-04	4	154
ASS1	0.457872596	1.79E-05	6	83
ITPK1	0.457872596	3.45E-05	0	93
CCL28	0.457845081	5.72E-05	7	106
PGF	0.45781757	8.26E-05	3	128
PYCARD	0.457735056	6.47E-05	3	117
IL6ST	0.457707557	3.62E-05	7	123
GJA1	0.457707557	3.36E-04	0	123
AMHR2	0.457707557	3.35E-05	6	102
IL7	0.457680062	4.00E-05	7	123
CFL1	0.457680062	3.04E-04	5	168
GLUL	0.457652571	2.90E-04	0	132
PRDX6	0.457652571	1.07E-04	3	142
F2R	0.457597598	1.13E-04	0	117
RAB3GAP1	0.457432757	5.01E-05	5	107
CDKN2D	0.457377836	9.93E-05	6	116
TECR	0.457377836	3.92E-04	6	114
AKT3	0.457377836	2.60E-04	5	115
E2F4	0.457350381	2.51E-05	6	111
GDF15	0.457350381	7.36E-05	5	114
BSG	0.45729548	1.79E-04	0	122
MBD2	0.45729548	1.66E-04	6	117
ATG5	0.45729548	5.43E-04	3	109
ADH1A	0.457268035	2.98E-04	2	129
CYP17A1	0.457185719	1.32E-04	4	119
RPS6KB2	0.457185719	3.51E-05	5	115
EIF4EBP1	0.457185719	1.11E-04	5	126
BIRC2	0.457076009	4.80E-05	3	111
SLC45A2	0.45704859	2.27E-04	4	143
LINGO1	0.456993762	2.58E-04	5	116
MTDH	0.456993762	4.13E-05	6	95
EDN2	0.456966353	7.91E-05	4	107
FGFR4	0.456911544	6.89E-05	3	93
KISS1	0.456911544	1.79E-04	5	120
PPBP	0.456884145	2.11E-04	4	125
ETV5	0.456829356	2.13E-04	5	104
CBL	0.45677458	6.65E-05	2	115
PDP2	0.456747197	1.15E-04	0	128
JUND	0.456719818	5.10E-05	5	105
GPR56	0.456719818	3.57E-04	5	129
IL10	0.456637699	7.72E-05	7	139
CPT2	0.456637699	5.40E-05	4	97
FEN1	0.456637699	8.90E-05	6	99
FZD2	0.456555609	2.05E-04	0	130
POMC	0.456528252	2.11E-04	1	162
PUM1	0.456528252	1.36E-04	6	122
TSHB	0.456473549	9.79E-05	1	97
RARG	0.456473549	2.15E-04	2	115
CCNA1	0.456446202	3.30E-05	6	104
NUCB1	0.456418858	1.03E-04	2	101
ANK1	0.456418858	2.67E-04	5	100
TMX1	0.456418858	9.57E-05	2	94
TFAP2C	0.456391518	1.29E-04	2	93
HDAC3	0.456364181	8.85E-05	6	101
CXCL2	0.456336847	1.47E-04	7	108
ERVK-6	0.456336847	4.43E-04	7	102
PDGFRA	0.456336847	6.63E-05	0	114
PDSS1	0.456309517	3.27E-04	4	125
SPHK1	0.456309517	1.61E-04	5	113
ITGA2	0.456254866	9.67E-05	7	130
DCHS2	0.456254866	4.62E-05	0	108
USP4	0.456227545	3.75E-04	5	78
VCAM1	0.456200228	8.83E-05	7	172
CA2	0.456172913	2.80E-04	3	134
PRH1	0.456145603	2.62E-04	6	112
MTPAP	0.456036392	1.98E-04	7	122
MOS	0.456036392	2.34E-04	5	71
SMAD7	0.456036392	8.27E-05	0	117
SULT2A1	0.456009097	2.85E-04	4	121
FLT4	0.455981806	4.75E-05	3	112
HOXB7	0.455954518	3.93E-04	0	102
ALAD	0.455954518	6.28E-05	7	122
RASA1	0.455927234	1.08E-04	5	128
BCL6	0.455927234	8.76E-05	7	128
THRA	0.455872674	7.12E-05	2	115
NANS	0.455818127	6.26E-05	2	106
GPI	0.455790859	4.45E-04	3	120
IL2RA	0.455763594	1.54E-04	7	184
GCLC	0.455763594	2.01E-04	4	92
LRPAP1	0.455709074	2.69E-04	5	115
BMP2	0.455681818	9.98E-05	0	122
ANKRD28	0.455681818	1.67E-05	2	94
B2M	0.455654566	2.96E-04	7	146
DNASE1L1	0.455654566	1.84E-04	2	97
MAGEA1	0.455627317	7.04E-04	7	120
TWSG1	0.455627317	3.99E-04	6	124
CTLA4	0.455600072	9.30E-05	7	105
MAP3K11	0.455382225	2.06E-04	5	119
CSF1R	0.455382225	4.76E-05	0	107
CD80	0.455355008	1.27E-04	7	151
SLC5A5	0.455327795	3.13E-05	5	81
RAD50	0.455300586	1.92E-04	6	138
POU2F1	0.455300586	1.97E-04	4	137
FGF7	0.455300586	1.25E-04	3	81
CTNNA1	0.455218976	3.40E-05	0	85
BIRC7	0.455191779	2.66E-05	3	100
MNAT1	0.455191779	1.17E-04	3	122
QRSL1	0.455191779	6.87E-05	3	88
STAT5B	0.455164586	3.96E-05	5	98
CEP290	0.455055844	3.58E-05	3	89
TIAM1	0.455055844	8.30E-05	5	100
PCK2	0.455001493	1.12E-04	5	98
CASP10	0.454947155	8.47E-05	3	114
MFGE8	0.454892829	2.94E-04	7	124
PTTG1	0.454865672	2.38E-04	6	101
TBX1	0.454838517	6.09E-05	0	116
DIRAS3	0.454811366	7.13E-05	5	84
RNASEH2A	0.454784218	6.49E-04	5	108
CD63	0.454757073	1.64E-04	0	103
DNMT3B	0.454757073	5.73E-04	6	100
ANXA2	0.454757073	2.88E-04	3	124
TRAC	0.454702793	1.43E-05	3	90
CCR4	0.454675658	1.99E-05	7	86
CADM1	0.454648526	2.05E-04	7	110
FANCB	0.454594272	4.13E-04	7	151
MAP1LC3B	0.454540031	3.90E-05	3	91
ZNF782	0.454485803	1.75E-04	6	114
XBP1	0.454458694	9.60E-05	3	139
KIR2DS2	0.454431588	5.71E-05	6	93
MGMT	0.454404485	2.20E-04	6	142
WWTR1	0.454296106	2.61E-04	2	121
SYP	0.454214856	2.83E-04	2	125
CLPS	0.454160706	3.60E-04	0	133
PDC	0.454160706	8.66E-05	3	108
BCAR3	0.454133635	1.40E-04	5	135
KLF2	0.454133635	6.19E-05	3	97
RRM2	0.454106568	3.98E-04	6	113
UBE2I	0.454106568	3.04E-04	6	91
LAMP1	0.454106568	1.05E-04	7	106
CYP11B1	0.454079504	6.90E-05	4	119
CCNE2	0.454079504	4.30E-05	6	100
MUC2	0.454052443	1.05E-04	7	125
GHR	0.453998332	9.24E-05	1	115
PAEP	0.453998332	4.35E-04	3	99
PPIL3	0.453944233	2.28E-04	4	83
MSN	0.453890147	5.82E-05	5	100
VCL	0.453863108	8.23E-04	0	155
SMARCA1	0.453863108	1.69E-04	6	117
SNRPE	0.453863108	1.74E-04	5	93
FUT4	0.453809042	2.63E-04	7	129
FBXW7	0.453809042	4.23E-05	6	89
NODAL	0.453782013	2.54E-05	0	83
TUBB4A	0.453782013	7.35E-05	0	102
MST1	0.453727966	1.90E-04	5	112
WAS	0.453700947	2.51E-05	0	85
ADRBK1	0.45361991	2.72E-04	0	89
RBBP8	0.453592903	1.16E-04	6	127
PPM1D	0.453592903	3.83E-04	6	94
TNFRSF14	0.453511905	2.75E-04	7	101
FGF4	0.453511905	2.57E-04	3	112
RASGRF1	0.453484912	3.38E-05	6	136
CD2	0.453457922	1.71E-04	7	125
CYP1A2	0.453403951	1.93E-04	4	149
NDC80	0.453403951	3.78E-05	0	84
SMAD5-AS1	0.45332302	3.51E-05	0	105
HIST1H1C	0.45329605	8.54E-05	6	84
ANGPT1	0.453269082	1.43E-05	3	80
CASP2	0.453269082	7.56E-05	3	117
MSX1	0.453215157	2.31E-04	6	72
POLE4	0.453188199	3.12E-04	6	95
ENO2	0.453134293	5.84E-05	2	140
NRIP1	0.453107345	1.38E-04	2	115
SELPLG	0.453053458	6.40E-05	7	87
PLD4	0.453053458	2.41E-05	5	77
JAK3	0.453026519	3.25E-05	5	88
TJP1	0.452972652	1.16E-04	0	94
CCR7	0.452945723	5.72E-05	7	117
PLK3	0.452945723	2.18E-04	6	105
HSD11B1	0.452918797	1.43E-04	1	145
IL13	0.452918797	5.91E-05	7	136
CXCL10	0.452891874	6.82E-05	7	152
RALA	0.452891874	1.09E-04	5	112
E2F5	0.452891874	7.77E-05	6	98
PEBP1	0.452891874	8.73E-05	5	103
CDS1	0.452864955	4.84E-05	5	79
PRB1	0.452838039	1.01E-04	0	96
ESRRA	0.452811126	5.08E-05	2	90
KAT7	0.452757309	5.89E-05	6	103
S100A7	0.452757309	1.48E-04	7	87
PKD1	0.452730406	5.43E-05	5	109
SHFM1	0.452676609	1.84E-04	6	102
WEE1	0.452595937	1.34E-04	6	82
ENG	0.452569053	1.91E-04	3	153
TDGF1	0.452569053	3.57E-05	2	79
JUP	0.452569053	1.39E-04	0	100
ANXA6	0.452569053	3.81E-05	6	86
ILK	0.452515294	3.33E-05	5	103
CXCR5	0.452488419	3.00E-05	7	101
KMT2A	0.452461548	6.57E-04	6	123
PIK3C2B	0.452434679	4.25E-05	5	111
NTS	0.452407814	6.38E-05	2	103
ACKR4	0.452407814	1.80E-04	7	98
PCCA	0.452327238	3.21E-05	2	93
MRPS12	0.452327238	2.32E-04	4	111
FKBP4	0.452300386	1.39E-04	3	85
AXIN1	0.452246691	3.15E-04	0	102
TNFRSF1A	0.452246691	7.98E-05	3	78
VIT	0.452219848	3.23E-04	2	96
MAP4	0.452139339	3.85E-05	3	91
AES	0.452112509	4.32E-05	5	71
PAK2	0.452085682	1.16E-04	6	111
LEF1	0.452005221	3.05E-05	0	89
CCL17	0.452005221	5.86E-05	7	114
GOT1	0.451978407	2.49E-04	7	106
ELANE	0.451978407	3.10E-05	7	94
AOPEP	0.451924788	3.19E-04	3	91
SUCLG1	0.451924788	1.16E-04	5	95
AIP	0.451897983	2.47E-04	5	94
DKK1	0.451871182	2.03E-04	0	136
ERN1	0.451844384	3.09E-05	3	80
ITGAM	0.451790797	6.81E-05	7	161
MYBL2	0.451764008	1.46E-04	6	103
ZNF74	0.451683661	1.04E-04	0	68
CYP27A1	0.451656885	3.82E-05	7	111
SLC19A1	0.451656885	2.53E-04	4	135
NOTCH2	0.451656885	3.22E-04	3	110
CLDN3	0.451603343	6.95E-05	0	94
XRCC3	0.451576577	7.93E-05	6	130
C1orf52	0.451496296	1.07E-04	3	88
CD38	0.451469543	7.14E-05	7	126
RRAS	0.451442792	2.75E-05	3	74
HES1	0.4513893	1.19E-04	3	101
NDRG1	0.451362559	1.26E-04	3	100
PGC	0.451362559	3.50E-04	2	92
CALR	0.451309087	9.67E-05	3	101
CLDN4	0.451309087	7.38E-05	0	106
KLF10	0.451255627	5.38E-05	3	100
ECM2	0.451228901	6.74E-05	0	134
SEC14L2	0.451228901	1.27E-04	4	89
STS	0.451202179	6.67E-05	2	103
TGM2	0.451095323	1.63E-05	3	81
SERPINB2	0.451095323	9.01E-05	0	109
EIF4G1	0.451095323	7.30E-05	5	85
DIABLO	0.451015213	1.48E-05	3	98
ACACB	0.450988517	2.65E-05	5	72
MLLT1	0.450988517	1.32E-05	6	61
ID2	0.450961823	3.66E-05	3	85
DUSP1	0.450935133	1.57E-04	5	111
CDC25B	0.450908445	2.37E-05	6	86
MIA	0.450881761	2.06E-04	3	105
SERPINA13P	0.450801728	1.59E-05	0	91
CXCL13	0.450801728	1.71E-04	7	101
SLC7A5	0.450775056	6.69E-05	3	68
FPR2	0.450775056	2.79E-05	2	75
CNN2	0.450721723	3.07E-05	2	93
HPRT1	0.450721723	1.66E-04	3	125
PTGER4	0.450588444	1.94E-05	3	92
CD82	0.450588444	4.75E-05	0	100
RELB	0.450561798	2.08E-05	3	97
ATAD2	0.450535155	4.18E-04	5	111
MSH6	0.450508515	1.02E-04	6	109
AIFM1	0.450508515	3.03E-05	3	87
GNA11	0.450481878	1.48E-04	3	90
RORC	0.450455244	5.50E-05	5	106
CHST3	0.450375362	4.89E-05	2	103
PINX1	0.450348741	3.06E-04	0	100
UTS2R	0.450242288	8.49E-05	0	95
PTN	0.450242288	8.00E-05	3	72
DNASE1L3	0.450215683	4.47E-05	3	93
GPSM3	0.450215683	8.15E-05	3	96
RIPK1	0.450162482	1.75E-05	3	89
ACOT11	0.450135886	4.01E-05	3	71
IFNB1	0.450056117	5.77E-05	7	100
TPM3	0.450056117	6.32E-05	2	99
TSPO	0.450029533	2.23E-04	4	95
NCL	0.449923231	1.23E-04	6	83
CHGA	0.449896664	2.26E-04	2	111
EPHB4	0.449870099	2.48E-04	0	71
ACKR3	0.44981698	8.14E-05	7	127
LYN	0.449790424	3.40E-05	5	92
EPHA1	0.449790424	7.11E-05	0	86
PDLIM5	0.449737324	3.05E-04	6	103
CYP2C9	0.449737324	1.19E-04	4	109
CUL1	0.449710778	1.35E-04	6	104
BRIP1	0.44963116	1.96E-04	6	143
BTG2	0.449604626	2.45E-05	6	76
ARSH	0.449525046	1.08E-04	2	95
CXCR3	0.449418982	4.17E-05	7	124
SOCS3	0.449418982	4.32E-05	1	89
HERC1	0.449392474	4.04E-05	0	88
HIST1H2BC	0.449392474	6.54E-05	6	93
BCL10	0.449365969	3.70E-05	3	77
STX8	0.449365969	5.17E-05	7	70
GRIP1	0.449339467	1.52E-05	2	82
HSD17B1	0.449312968	3.40E-05	4	89
CASP6	0.449312968	3.11E-05	3	89
PTPRN	0.449286472	3.83E-04	5	101
SV2C	0.44925998	5.85E-05	5	83
CDR1	0.44925998	1.59E-05	6	52
FOSB	0.449233491	4.51E-05	5	75
ISG15	0.449180521	5.91E-05	3	83
CLOCK	0.449180521	2.45E-04	0	86
HPGDS	0.449127564	1.78E-04	4	100
DDX12P	0.449127564	1.81E-04	6	99
NEDD9	0.449127564	4.03E-04	5	113
DRG2	0.44907462	2.62E-04	5	128
SPDEF	0.448995227	1.63E-04	2	108
CD14	0.448942313	2.30E-04	7	173
CDK7	0.448942313	2.11E-05	6	77
HMGB1	0.448915861	1.03E-04	7	88
RNASE12	0.448889413	3.93E-04	7	86
GPX5	0.448810085	3.97E-05	4	99
CREB5	0.448810085	6.98E-05	5	109
SMARCA4	0.448757215	9.85E-05	6	114
FOXF1	0.448757215	2.02E-05	0	111
NT5M	0.448730785	1.66E-05	7	82
NT5E	0.448730785	2.83E-04	7	112
IFNW1	0.448730785	1.47E-05	7	79
MARK2	0.448704358	1.33E-05	5	79
GGH	0.448704358	1.45E-04	1	103
PTPN6	0.448677934	4.13E-05	5	94
LIPE	0.448651513	9.44E-05	1	136
MT1F	0.448651513	4.31E-04	0	94
SLC16A3	0.448625096	7.99E-05	3	68
MAD2L1	0.448598681	8.93E-05	6	102
CD9	0.448598681	2.95E-04	0	102
MIPEP	0.448545861	7.21E-05	7	118
BANF1	0.448519456	7.22E-05	4	92
GEMIN2	0.448493054	9.83E-06	0	79
HSD17B4	0.448466655	5.20E-05	6	64
NCOA2	0.448413866	1.97E-05	2	89
ZNF217	0.448413866	1.32E-04	0	74
HDAC6	0.44836109	3.10E-05	6	91
PDPN	0.448334706	8.41E-05	3	115
TUBA1A	0.448334706	2.43E-04	3	99
GPR162	0.448334706	5.07E-05	2	63
HSP90B1	0.448281949	7.87E-05	3	100
PALB2	0.448255575	6.12E-04	6	116
BMPR1A	0.448202835	7.54E-05	0	110
TSPAN32	0.448150109	2.25E-05	0	69
ANGPT2	0.44812375	3.33E-05	3	101
ARSD	0.448097395	2.45E-05	7	87
APOA2	0.448071042	3.73E-04	1	103
RAC3	0.448071042	3.16E-05	5	73
NEU1	0.448044693	1.36E-04	7	119
RBP1	0.448044693	2.39E-05	2	60
HSPA14	0.447992003	9.15E-05	3	99
NANOS2	0.447992003	3.09E-05	0	83
KLK10	0.447965663	4.27E-05	0	67
TAGLN	0.447939326	4.91E-05	0	105
PIK3R4	0.447886662	2.53E-05	5	97
ATF3	0.447860334	8.55E-05	3	114
CDK5	0.447860334	9.01E-05	6	94
ADM	0.447834009	8.38E-05	3	88
REN	0.447834009	2.79E-05	4	75
BCL11A	0.447834009	7.22E-05	2	87
EPOR	0.447834009	1.06E-04	7	61
BMP6	0.447834009	1.92E-05	0	65
NTRK3	0.447807688	4.14E-05	2	85
DDIT4	0.447781369	1.27E-05	3	63
DEFA1	0.447755054	1.50E-04	7	98
FAM3A	0.447728742	8.25E-05	3	68
GZMB	0.447728742	5.44E-05	7	96
MPLKIP	0.447649824	1.82E-04	6	121
FANCD2	0.447649824	1.21E-04	6	94
OCLN	0.447570933	1.88E-05	0	80
GEN1	0.447570933	1.16E-05	0	65
LPO	0.447518355	2.26E-04	7	113
PDK2	0.447518355	2.55E-05	5	76
TOP3B	0.447492071	7.05E-06	4	60
LMLN	0.44746579	4.38E-05	5	61
PEPD	0.44746579	4.10E-06	5	59
TPM2	0.447439511	2.34E-04	3	102
ITGB4	0.447413236	3.71E-05	0	90
GAA	0.447360695	8.50E-05	6	98
PLD3	0.447360695	6.80E-06	5	69
LIF	0.447334429	4.05E-05	7	141
MVP	0.447281907	1.15E-05	4	66
FLNA	0.44725565	2.23E-05	6	87
VPRBP	0.447229397	5.25E-05	3	87
EFS	0.447229397	1.10E-04	0	90
CLDN7	0.447229397	1.81E-05	0	67
SREBF1	0.447203146	2.43E-05	1	51
RMDN1	0.447203146	6.63E-05	3	80
CDH13	0.447176899	2.62E-04	6	96
GAB2	0.447176899	1.63E-05	5	82
EXOSC1	0.447150654	4.89E-05	2	86
MED1	0.447019479	4.99E-05	6	98
ITGAL	0.446993253	2.00E-04	7	129
DUSP15	0.446888381	1.64E-05	5	71
INTS2	0.446757359	2.61E-05	3	78
TRIM32	0.446757359	2.29E-05	6	64
RAB11FIP4	0.446704972	8.28E-05	7	80
DAB2	0.446652597	1.35E-04	5	84
PSEN1	0.446652597	1.10E-04	2	83
ANGPTL4	0.446626414	4.17E-05	3	81
TNFRSF13C	0.446626414	1.53E-05	5	48
NGFR	0.446600234	7.46E-05	2	95
EREG	0.446574058	7.91E-06	2	79
SUZ12	0.446574058	6.32E-05	6	72
TLR6	0.446547884	8.31E-05	7	112
SLC4A1	0.446521714	8.15E-05	2	130
RUNX2	0.446469382	2.68E-05	0	67
YY1	0.446390907	2.03E-04	6	75
RPS6KB1	0.446390907	1.06E-04	5	63
GNRHR	0.446364755	1.94E-04	2	80
CAD	0.446364755	2.55E-04	1	88
BHLHE23	0.446364755	5.07E-05	5	70
TICAM2	0.446338606	7.15E-05	2	89
MATK	0.44631246	2.61E-05	6	68
COPS5	0.446286317	1.64E-05	6	75
AURKB	0.446286317	1.50E-04	6	106
ID4	0.446260177	4.55E-05	6	76
AXL	0.44623404	2.54E-05	2	81
DICER1	0.44623404	5.92E-05	3	97
DYNLL1	0.44623404	3.09E-04	5	120
CRYGS	0.44623404	3.15E-06	3	55
CTRL	0.446129523	7.08E-05	6	83
DDX5	0.446129523	1.15E-04	6	74
CEACAM1	0.446103402	7.12E-05	7	93
ADCYAP1	0.446051168	9.49E-05	1	87
NOG	0.446025056	2.91E-05	6	74
GPR62	0.446025056	2.31E-04	5	107
FGF3	0.445998946	1.88E-04	3	102
RPS25	0.44597284	2.75E-05	5	70
PDCD4	0.445920637	1.39E-05	5	73
ERP29	0.44589454	1.05E-04	3	82
RASSF7	0.44589454	5.58E-06	6	56
HIC1	0.445868446	4.89E-05	6	78
MAP3K7	0.445868446	5.48E-05	3	124
CASP4	0.445816267	1.16E-04	3	106
PLEKHG1	0.445816267	3.05E-04	5	84
IL15	0.445790182	7.51E-05	7	147
EPHA3	0.445790182	2.72E-04	0	60
CYB5A	0.4457641	3.11E-04	4	106
RRAD	0.4457641	5.18E-06	6	49
EML4	0.445738021	6.36E-06	2	59
DNLZ	0.445659803	2.93E-05	3	92
GSTT1	0.445633737	6.50E-05	4	114
PRMT2	0.445633737	1.29E-04	2	80
CEACAM5	0.445607673	5.71E-05	7	77
CHKA	0.44550345	7.42E-05	6	77
LIG4	0.445477402	3.63E-05	6	86
WWP1	0.445477402	5.64E-05	6	56
GSTZ1	0.445451356	9.29E-06	2	46
MUT	0.445425314	3.98E-05	6	61
MXD1	0.445373239	3.05E-05	6	76
ZNF77	0.445347206	8.79E-06	2	50
CDC20	0.445321176	1.05E-04	6	111
KLK1	0.445321176	8.34E-05	0	95
FABP3	0.445321176	1.07E-04	0	88
TNFRSF10C	0.445321176	1.77E-05	3	73
CPD	0.445295149	2.48E-05	6	57
TFPI	0.445243104	2.26E-05	2	71
CLDN5	0.445217086	8.73E-05	4	71
SSTR2	0.445139051	6.40E-05	2	69
TBX2	0.445139051	5.38E-05	6	54
HMGA1	0.445113046	4.17E-05	7	72
CHDH	0.445087043	8.52E-05	2	58
SATB1	0.445061043	4.04E-05	0	63
PDHX	0.445035047	2.67E-05	0	72
TRAF4	0.445035047	2.73E-05	6	57
BRINP1	0.444983063	4.54E-05	6	56
DEK	0.444957075	2.04E-04	3	79
IQGAP1	0.444957075	6.44E-05	5	77
KEAP1	0.444853156	4.55E-05	4	81
SIK1	0.444853156	3.96E-06	5	51
MALAT1	0.444827184	3.70E-06	2	56
LYZ	0.444801214	1.39E-04	7	100
PA2G4	0.444697368	2.01E-04	2	59
PRKCZ	0.444645463	2.94E-05	5	76
INPP5D	0.444619514	2.89E-05	5	71
CXCL9	0.444567627	3.67E-04	7	129
AGFG1	0.44448982	2.77E-04	5	92
RPA3	0.44446389	2.16E-04	6	87
GLI2	0.444437963	3.93E-05	0	113
NRF1	0.444412039	2.32E-04	4	77
SMURF2	0.444412039	1.79E-05	0	53
FES	0.444386118	1.84E-05	3	58
BMP4	0.444334286	6.04E-05	0	111
DLAT	0.444334286	5.77E-05	3	75
PCBD1	0.444308374	3.09E-04	3	96
MATN1	0.44425656	3.06E-04	7	66
AGTR1	0.44425656	4.33E-05	4	69
TENM1	0.444230657	4.53E-05	2	69
CCNB2	0.444230657	1.83E-04	6	119
CD151	0.444204757	2.58E-05	0	74
PRKD3	0.444204757	8.04E-06	5	46
STAT6	0.444127077	1.05E-04	5	95
ST14	0.444101189	4.44E-05	0	86
GLRB	0.444075305	1.33E-05	2	63
GLYAT	0.444075305	5.02E-05	4	87
S100A9	0.443945927	5.87E-05	7	77
RAP1GDS1	0.443894197	8.60E-05	5	101
SIN3A	0.443868337	6.31E-05	6	54
RHOB	0.443868337	1.96E-05	5	74
RPS6KA1	0.443842479	2.42E-05	5	70
KLKB1	0.443764925	1.31E-04	0	93
DHDH	0.443764925	5.14E-05	2	67
SLCO1A2	0.443764925	4.08E-04	4	137
BIK	0.443713237	2.23E-04	3	82
CYB5R1	0.443713237	1.74E-05	6	57
PPP5C	0.443661562	3.74E-05	5	69
ZFP42	0.443661562	1.53E-05	5	67
FCGR3B	0.443661562	3.78E-04	7	153
AHSG	0.443635728	2.94E-05	4	70
RAD52	0.443609898	3.50E-05	6	72
IER3	0.443584071	2.89E-05	6	67
XPO1	0.443584071	4.93E-05	6	75
TGFB3	0.443558246	1.11E-05	0	67
SRF	0.443558246	6.74E-05	5	83
CCNG2	0.443558246	1.08E-05	3	59
RBL1	0.443506607	1.25E-05	6	65
GARS	0.443506607	7.96E-05	0	97
SCEL	0.443480792	2.87E-04	2	64
LCN2	0.443454979	2.48E-04	0	87
MDM4	0.44342917	2.44E-05	6	70
SGCG	0.44335176	4.48E-05	7	54
SCGB3A1	0.443325963	9.86E-05	6	105
MCAM	0.443274377	4.37E-05	7	76
SERPIND1	0.443274377	6.83E-05	0	92
MAGT1	0.443248589	1.63E-05	3	65
ABCB4	0.443248589	1.61E-05	4	66
TXNIP	0.443248589	4.20E-05	3	63
TFDP1	0.443222804	8.64E-05	6	62
POLA2	0.443197022	9.69E-06	3	72
NTF3	0.443197022	1.86E-05	2	52
PPIA	0.443145466	7.30E-05	4	101
PSD4	0.443145466	4.84E-06	2	48
TOX3	0.443145466	6.13E-04	6	72
SKI	0.44301663	3.24E-05	0	56
ARG1	0.442990872	3.11E-04	7	74
IRF8	0.442990872	8.70E-06	2	54
HK3	0.442990872	2.00E-04	0	76
LIN9	0.442990872	1.07E-05	0	79
NR5A2	0.442965116	1.46E-05	2	66
PCSK1	0.442939364	1.39E-05	6	62
MAF	0.442939364	6.07E-05	3	84
FOXF2	0.442887868	6.83E-06	5	57
PPP1R15A	0.442810647	2.05E-05	3	85
IKBKG	0.442784913	3.40E-05	3	86
CCL27	0.442784913	2.77E-05	7	81
BRD4	0.442784913	1.58E-04	6	102
DVL3	0.442784913	1.62E-04	0	127
CD1D	0.442733453	3.65E-05	7	92
EIF2S1	0.442707728	2.66E-05	3	75
CCL21	0.442707728	1.04E-04	7	134
HLA-C	0.442707728	5.57E-05	7	88
LMOD1	0.442682006	1.95E-05	2	87
ATF1	0.442682006	1.15E-05	5	52
SLC9A3R1	0.442604857	8.96E-06	5	63
OR2D2	0.442579146	1.19E-06	5	54
CFDP1	0.442502033	7.54E-05	5	82
ITGAX	0.442476334	4.83E-05	7	94
DLL4	0.442476334	3.90E-05	3	72
SARS2	0.442476334	1.74E-04	7	64
CRYAB	0.442476334	2.32E-04	3	96
ARHGAP1	0.442399257	6.04E-04	5	128
NCOA4	0.442347887	1.29E-05	2	59
SOCS1	0.442347887	6.18E-05	1	82
PSMC5	0.442322206	1.78E-05	6	59
CKS1B	0.442193848	1.90E-05	6	70
ATM	0.442168185	8.44E-06	6	53
RALGDS	0.442091215	1.22E-05	5	66
CNGA1	0.442065564	1.67E-05	2	79
MGAT5	0.442039916	8.76E-06	7	41
IGFBP6	0.441962991	1.04E-04	1	65
CTAG1A	0.441962991	9.41E-05	7	72
S100P	0.441911722	8.63E-05	3	98
FTL	0.441886092	9.76E-05	3	95
TRAF6	0.441886092	3.53E-05	3	92
SMG1	0.441860465	8.66E-06	1	61
ALOX12B	0.441834841	2.19E-05	3	81
RECK	0.441834841	1.37E-05	0	62
FGF8	0.44180922	2.91E-05	3	57
ADCY4	0.441783602	2.35E-05	5	83
LGMN	0.441783602	6.77E-05	0	92
OXT	0.441732375	3.18E-04	1	89
PTGER1	0.441706766	9.34E-06	3	59
GNPTAB	0.441706766	1.72E-05	0	64
DCN	0.441681159	3.52E-05	0	54
TRAF2	0.441681159	8.89E-05	3	130
CTDSP2	0.441655556	1.58E-05	3	47
CARM1	0.441629956	1.74E-05	2	72
IDH2	0.441629956	9.83E-05	3	75
SIM2	0.441553173	2.55E-05	4	74
CCDC6	0.441553173	1.80E-05	2	71
PAPSS1	0.441527585	7.95E-05	5	72
NOTCH3	0.441527585	6.49E-05	3	85
TPI1	0.441476417	2.55E-04	7	95
ST18	0.441476417	1.94E-05	7	70
PLA2G4A	0.441450837	1.17E-04	0	78
SERPINE2	0.441425261	2.66E-05	0	63
POSTN	0.441322984	1.96E-04	0	71
SLIT2	0.441297423	1.23E-04	0	70
MMP10	0.441271864	9.60E-06	0	55
PARP10	0.441246308	5.11E-05	3	46
KLF8	0.441195205	3.48E-05	3	50
WNT3A	0.441144114	1.44E-04	0	120
IDO1	0.441118573	2.16E-04	7	76
KLF6	0.441118573	5.87E-05	0	57
TK1	0.441118573	4.87E-04	2	58
PROKR2	0.441118573	5.13E-05	3	80
SURF2	0.441093035	6.33E-05	5	72
LTB	0.4410675	3.70E-05	6	83
PDLIM4	0.4410675	2.10E-05	7	69
PROC	0.440990913	1.41E-05	0	53
CNBP	0.440914352	1.94E-05	1	42
TALDO1	0.440888837	9.71E-05	3	58
GNAQ	0.440837818	2.58E-05	5	52
IL17A	0.440735813	7.44E-06	7	72
HLA-G	0.440710319	1.19E-04	7	80
P4HB	0.440710319	3.44E-05	3	72
ACTA2	0.440710319	2.26E-05	0	80
CSTB	0.440684829	1.26E-05	6	63
MUC3B	0.440659341	4.56E-05	7	50
FOXA2	0.440659341	2.90E-04	0	102
DNAI1	0.440633856	4.17E-05	7	55
XRCC5	0.440608374	1.59E-04	6	86
CNTN2	0.440582895	1.59E-05	3	43
FOSL2	0.440582895	6.84E-06	5	59
CRY1	0.440582895	1.66E-04	0	64
CDX2	0.440582895	2.04E-05	2	66
GIPC1	0.440582895	3.64E-05	1	66
MAT1A	0.440557419	6.75E-05	3	61
ITGA2B	0.440506475	2.45E-05	7	68
CAST	0.440455544	1.79E-05	3	51
ZFX	0.440404624	2.20E-04	5	69
DAG1	0.440353716	5.50E-05	0	55
SLCO1B1	0.440353716	1.79E-04	4	154
CD83	0.440328267	8.95E-06	7	61
PRDX5	0.440328267	8.56E-05	3	56
CASR	0.44030282	4.02E-05	5	74
THY1	0.440277376	7.30E-05	7	121
AGR3	0.440251936	4.04E-05	2	56
RPS6KA5	0.440251936	7.08E-06	5	59
RUNX3	0.440150202	5.91E-05	0	53
GOPC	0.440124776	3.09E-06	4	55
NBPF15	0.440073933	4.63E-05	2	120
CYLD	0.440048516	2.72E-05	3	61
RERG	0.440048516	4.17E-05	2	39
IPP	0.440023101	3.62E-04	5	73
CASP1	0.43999769	5.14E-05	3	103
RACGAP1	0.439972282	9.31E-05	5	75
FCGR2A	0.439946876	4.91E-05	3	83
MRC1	0.439921474	1.16E-04	6	86
KRT5	0.439921474	2.63E-05	2	66
ESRRB	0.439896074	6.21E-06	2	44
TRPS1	0.43976912	1.02E-04	3	69
ATG7	0.43976912	7.29E-05	3	63
HSPA8	0.439743738	5.10E-05	3	71
FBXO17	0.439743738	3.16E-05	6	48
GPR176	0.439692982	7.49E-07	5	53
MB	0.439667609	4.69E-05	2	63
ITGB2	0.439667609	1.35E-04	7	123
CYP24A1	0.439616872	5.65E-04	2	86
MSR1	0.439616872	2.68E-05	2	64
MTA3	0.439566146	6.14E-06	0	43
NO66	0.439566146	5.31E-05	6	72
JAG2	0.439566146	3.65E-05	0	90
HDAC4	0.439490078	4.00E-05	6	74
GGT2	0.439388697	1.21E-04	7	89
L1CAM	0.439363359	4.55E-05	3	86
FURIN	0.439363359	1.30E-04	0	88
UGCG	0.439338023	2.75E-04	7	67
RB1CC1	0.439338023	1.04E-04	5	51
TOLLIP	0.439312691	4.30E-05	5	60
DHDDS	0.439312691	1.76E-04	0	63
ADO	0.439287362	2.21E-05	3	35
AGXT	0.439287362	3.30E-05	4	62
TNFRSF8	0.439262035	4.43E-04	7	82
PGRMC1	0.439262035	8.54E-05	2	54
STC1	0.439186073	4.62E-05	2	51
FOXE1	0.439160759	1.05E-05	0	61
ANPEP	0.439160759	7.66E-05	7	89
DDX53	0.439135447	2.61E-05	6	50
UBE2E3	0.439135447	9.87E-05	3	70
KCNH2	0.438958345	2.36E-04	5	59
NFIB	0.438907771	3.26E-05	2	73
GHRH	0.438882488	2.91E-05	1	66
FSHR	0.438882488	1.04E-05	4	55
IP6K1	0.438831932	2.64E-05	5	59
GLS	0.438831932	3.61E-05	3	56
DMPK	0.438831932	1.94E-05	2	55
NGEF	0.438831932	3.52E-05	5	96
CA12	0.438831932	1.08E-04	2	98
TP53BP2	0.438831932	3.57E-05	6	45
ACVR1B	0.438756119	3.68E-06	0	41
EGR3	0.438730853	2.21E-05	2	61
ARF6	0.438705591	8.39E-05	5	56
ERG	0.438680332	3.29E-04	6	70
PAX6	0.438554078	4.91E-05	0	62
CLN5	0.438528836	3.42E-05	2	59
CTSL	0.438528836	1.88E-04	0	65
PKIA	0.438503597	3.48E-05	5	51
NR1D1	0.438503597	4.51E-05	2	63
ATF4	0.438478361	3.05E-05	3	83
TSC1	0.438427897	9.24E-06	5	66
SENP7	0.43840267	5.90E-05	7	41
PGGT1B	0.438377445	3.73E-06	5	40
WNT3	0.438377445	9.95E-05	0	99
SFRP2	0.438377445	1.03E-04	0	78
ACTN1	0.438352224	1.61E-05	5	83
GPNMB	0.438327005	2.74E-05	2	63
ANGPTL2	0.438301789	4.12E-05	0	57
CRYZ	0.438200955	9.78E-06	4	67
IL18	0.438200955	1.87E-05	7	75
SOCS2	0.438200955	1.78E-05	1	59
BAG3	0.438175753	4.81E-05	3	68
TPD52	0.438150555	1.49E-04	7	53
CTCF	0.438125359	9.94E-05	6	73
PPP3CA	0.438125359	2.34E-04	0	54
HRK	0.438125359	7.91E-05	3	68
TNFAIP3	0.438100167	3.10E-05	3	81
RBPJ	0.438100167	1.67E-04	3	79
PGK1	0.438024606	3.38E-04	3	109
UBE2C	0.437999425	2.83E-04	6	86
SLC22A3	0.437999425	7.69E-05	3	79
SEMA3B	0.437999425	2.04E-04	3	107
LMOD3	0.437974247	2.71E-05	4	55
CCNT1	0.437974247	9.81E-05	7	70
ALCAM	0.437974247	8.66E-06	2	68
DNPEP	0.437949072	5.27E-05	6	62
CCT7	0.437949072	5.95E-05	4	60
LILRB1	0.437949072	1.38E-05	0	44
CTBP1	0.43789873	2.89E-05	6	76
LMO4	0.43789873	9.52E-05	6	46
SLC39A6	0.437873563	4.08E-04	0	83
CKMT1A	0.4378484	5.96E-05	2	92
AKR1C1	0.437823239	1.84E-04	2	75
PTGER3	0.437823239	2.44E-06	3	46
RPL10	0.437823239	1.18E-05	0	50
TRADD	0.437823239	3.74E-05	3	56
NR2F2	0.437798081	3.92E-05	2	89
IL6R	0.437798081	3.87E-06	7	55
GUSB	0.437772926	5.37E-05	7	81
B3GAT1	0.437772926	4.47E-05	7	71
SCN10A	0.437722624	8.58E-05	2	43
CISH	0.437722624	7.23E-06	2	39
ITCH	0.437722624	6.68E-05	0	69
WNT2	0.437697478	3.93E-05	0	62
PTMS	0.437672335	5.07E-05	7	57
TIE1	0.437647194	4.68E-05	3	69
ADA	0.437596921	2.31E-04	6	54
AADAC	0.437596921	2.54E-05	7	69
ENPP3	0.437546661	2.21E-04	4	63
EEF1E1	0.437496411	3.35E-05	6	90
IGFBP1	0.437471291	1.90E-05	1	48
SSTR4	0.437471291	4.82E-06	2	47
UGT2B28	0.437446173	1.72E-04	4	113
SDC4	0.437395947	5.97E-05	0	68
ERCC2	0.437395947	1.19E-04	6	85
PER2	0.437395947	3.42E-04	0	53
ATG12	0.437395947	2.82E-06	3	34
CHRM5	0.437370838	1.58E-05	5	49
STAR	0.437345732	2.10E-05	5	61
CYP2B6	0.437270432	1.40E-04	4	126
AXIN2	0.437245337	7.97E-05	0	70
ITGAV	0.437245337	2.09E-05	0	57
TOR2A	0.437220246	5.59E-06	2	51
SDHC	0.437220246	1.61E-05	3	46
HIST2H2AC	0.437119908	6.81E-05	6	56
NFE2	0.437094831	6.67E-05	4	51
PCGF2	0.437094831	6.66E-05	6	73
TERF2	0.437069757	3.65E-05	3	57
LHCGR	0.437044685	2.40E-05	2	52
HOXA10	0.437019617	8.32E-05	0	51
CDA	0.437019617	2.33E-04	0	118
SIAH1	0.436994551	5.37E-05	3	41
AGR2	0.436969488	2.97E-05	2	54
CD19	0.436944429	5.03E-05	7	83
CSPG4	0.436944429	1.94E-04	7	49
HMCN1	0.436894317	9.67E-05	7	65
FGF19	0.436869266	6.43E-05	3	66
HNRNPM	0.436819172	2.66E-04	3	64
KIF2B	0.436794129	3.01E-04	0	67
E2F2	0.436794129	1.59E-05	6	49
IGHE	0.436719019	1.85E-05	7	51
F2RL1	0.436719019	3.34E-05	0	68
PLCB3	0.436668959	1.48E-05	5	58
THRB	0.436668959	2.53E-05	2	48
S100A2	0.436643934	2.78E-05	2	57
MAP2K3	0.436643934	1.36E-05	5	80
GLS2	0.436568875	7.72E-05	3	58
SLC26A5	0.436543861	3.52E-05	3	54
HMBS	0.436543861	3.30E-05	2	51
CD163	0.436493841	1.13E-05	7	63
CAPN1	0.436468836	1.46E-05	3	41
FLOT2	0.436443833	2.39E-05	2	38
HOXB13	0.436443833	4.21E-05	0	68
MAS1	0.436418834	1.43E-05	4	50
TAB1	0.436343852	4.06E-06	3	77
SOX4	0.436318864	3.09E-06	0	41
TUBB4B	0.436318864	1.66E-05	7	49
E2F3	0.436318864	1.22E-05	6	39
FOXE3	0.436293878	1.27E-05	0	46
PRKG2	0.436293878	1.80E-05	5	53
NCK1	0.436243916	1.90E-05	5	55
ECI1	0.436243916	4.24E-05	2	58
GPC3	0.43621894	4.75E-05	0	63
FKBP15	0.436144027	3.28E-06	5	51
PIGU	0.436119061	8.32E-06	5	62
TARDBP	0.436094099	3.74E-05	1	48
DCLK1	0.436069139	3.68E-05	0	74
SCYL1	0.436044182	2.76E-05	3	66
GZMM	0.436044182	9.19E-07	5	31
PIM1	0.435994278	7.61E-06	3	71
COX7A2L	0.435969329	3.60E-05	1	41
FOXP1	0.435969329	2.18E-05	6	47
TCF3	0.435969329	2.04E-04	0	98
SERPINB9	0.435919442	4.60E-05	3	60
BMPR2	0.435919442	2.76E-05	0	64
SLC25A18	0.435894502	3.28E-04	4	115
MYL3	0.435869565	9.69E-05	5	92
ADAM12	0.435844631	4.82E-05	0	62
BHLHE40	0.435794772	1.49E-04	3	45
SP4	0.435595449	1.13E-05	6	47
PPP2R2B	0.435495856	4.99E-05	6	46
KISS1R	0.435371429	3.42E-05	5	45
ADAM10	0.435346552	3.83E-05	0	64
DUSP6	0.435271938	1.67E-05	5	58
CHRNA4	0.435247072	1.18E-05	5	33
PGA4	0.43522221	2.85E-05	7	55
FOLR1	0.43519735	2.10E-04	3	83
GNAO1	0.43519735	2.26E-05	5	47
YME1L1	0.435147638	2.09E-05	2	41
NR2F1	0.435122787	3.75E-06	2	52
UCHL1	0.435097938	1.39E-05	6	47
EDNRA	0.43502341	1.63E-05	4	54
LRP1	0.434998573	3.69E-05	1	72
SAFB	0.434924078	2.54E-05	2	55
IL1RN	0.434899252	1.94E-05	7	96
PLCG1	0.434899252	2.15E-05	5	70
S100A10	0.434824792	4.21E-05	3	70
SORD	0.434799977	2.41E-05	3	50
NRG2	0.434799977	3.08E-06	2	44
RAB4A	0.434799977	1.64E-04	0	77
DROSHA	0.434750357	1.01E-04	0	48
KHSRP	0.434750357	9.44E-05	1	34
ENAH	0.434750357	7.99E-05	0	69
GPX1	0.434675947	5.64E-05	4	65
KCNQ1	0.434675947	1.56E-04	0	65
SLC3A2	0.434626355	2.78E-05	7	60
SPAG11A	0.434601563	2.60E-06	3	51
IBSP	0.434601563	5.45E-05	0	64
KDM5B	0.434576774	2.87E-05	6	50
IL18R1	0.434527204	5.88E-05	1	67
PDZK1	0.434502424	1.86E-05	2	59
RYR1	0.434477646	2.56E-04	6	54
CD59	0.434452871	1.70E-04	7	63
TLR9	0.434452871	2.83E-05	7	48
INPP5K	0.434452871	1.06E-04	4	99
ASCC3	0.434428099	8.77E-06	3	37
LDHA	0.434428099	6.66E-05	3	68
TOPBP1	0.43440333	3.07E-05	6	57
LGALS7	0.43440333	2.75E-05	5	39
LCP1	0.434378563	2.32E-05	3	42
BTC	0.4343538	1.04E-05	2	62
NLRP1	0.434329039	1.01E-05	2	36
RPLP0	0.434329039	7.89E-05	3	56
CD177	0.434304281	1.89E-06	1	52
VAV1	0.434279526	3.44E-05	5	65
HP	0.434279526	7.34E-05	7	84
SNCG	0.434254773	1.04E-04	5	47
SLC4A7	0.434254773	1.46E-04	6	44
SLC25A4	0.434230024	1.73E-04	3	69
IGF2R	0.434230024	6.81E-05	1	53
FBXO10	0.434106319	2.25E-04	7	36
SELP	0.434106319	1.64E-04	7	107
SNCA	0.434081586	2.70E-05	5	53
SHMT1	0.434081586	3.74E-05	6	52
DUOXA2	0.434032129	4.56E-04	7	67
IL5	0.434007405	2.96E-05	7	80
DDB2	0.434007405	1.06E-05	6	53
CYP2E1	0.433982684	8.39E-05	4	87
NTHL1	0.433982684	1.60E-05	7	48
SELL	0.433982684	3.06E-05	7	79
RNF11	0.433957965	1.91E-05	0	43
AKR1C2	0.433908537	4.62E-05	2	66
PRG2	0.433908537	4.02E-05	0	44
DFFA	0.433883827	4.60E-06	3	43
SMO	0.433883827	3.34E-05	0	61
EFNB2	0.433883827	2.67E-05	0	63
LMX1B	0.433883827	6.11E-05	3	65
PBK	0.43385912	6.47E-05	5	41
GRB14	0.433834415	2.33E-06	2	43
PDX1	0.433809714	1.74E-04	0	63
PTPN18	0.433760319	1.82E-05	2	59
ISL1	0.433735626	5.55E-05	0	69
FDX1	0.433661563	1.23E-05	3	40
BAP1	0.433636881	1.33E-04	2	73
MAML1	0.433612202	4.33E-06	3	36
FUT1	0.433612202	5.27E-04	7	86
AKR1B10	0.433538181	1.14E-04	2	97
ADAM9	0.433538181	1.82E-05	6	58
CRH	0.433488848	2.29E-05	1	69
CDK9	0.433488848	3.00E-05	6	46
CRKL	0.433488848	7.63E-06	5	65
ANTXR2	0.433464186	6.96E-05	2	34
CDC6	0.433464186	5.33E-05	6	48
VEGFB	0.43341487	2.03E-04	3	42
MCPH1	0.433390216	5.36E-05	6	42
F2RL3	0.433365565	1.97E-06	5	38
GYPC	0.433291629	3.60E-05	4	51
CLEC11A	0.433217718	2.84E-06	5	28
CNN1	0.433168458	4.25E-06	2	36
STC2	0.433119209	2.00E-04	2	74
ADAM15	0.433069971	1.09E-05	0	40
SMARCB1	0.433045356	6.05E-05	6	49
PRKCSH	0.433045356	1.83E-05	5	54
MPP1	0.433020745	2.11E-05	7	58
PPP2CA	0.433020745	4.64E-05	5	40
TANK	0.432971529	4.88E-06	3	65
EMP1	0.432946926	2.84E-05	3	51
FKBP1B	0.432922325	1.87E-05	0	61
TLN1	0.432922325	1.31E-05	0	59
KHDRBS1	0.432897727	1.81E-06	5	46
FOXI1	0.432873132	9.66E-05	0	78
KNG1	0.43284854	4.27E-05	5	90
ACTR6	0.432799364	9.39E-06	7	46
CDH11	0.432799364	1.06E-04	0	122
PTPRZ1	0.432799364	6.90E-06	5	57
SDC2	0.432750199	9.97E-05	0	65
A1BG	0.432750199	2.85E-06	5	54
ELK1	0.43272562	1.09E-05	5	68
ITGA5	0.432701045	2.49E-05	7	62
NR2E1	0.432701045	1.93E-05	2	49
RRM1	0.432676472	7.81E-05	6	81
RAB25	0.432651902	1.82E-05	0	57
RNF4	0.432627335	6.76E-06	2	25
BTRC	0.432627335	3.41E-05	6	65
KIAA1524	0.432602771	2.45E-06	5	26
MLF2	0.432553651	7.11E-05	0	56
PARG	0.432553651	2.63E-05	3	39
GIF	0.432553651	7.48E-06	7	38
STH	0.432479991	5.42E-05	7	53
WNT7B	0.432479991	3.87E-05	0	72
GLO1	0.432406356	5.91E-04	4	49
EMSY	0.432406356	5.48E-05	6	54
PTPRO	0.432406356	2.79E-05	0	63
NR5A1	0.432381817	1.21E-05	2	47
GPR182	0.432381817	1.14E-06	3	39
NEK2	0.432381817	1.34E-04	6	62
ZFP36L1	0.432308216	1.08E-04	6	47
IRF7	0.432283688	2.03E-06	3	65
ATN1	0.432259163	2.39E-05	2	39
TYK2	0.432259163	2.89E-06	5	42
ELAVL2	0.43223464	1.28E-05	6	45
LMTK3	0.43221012	1.93E-06	2	39
IL20	0.43221012	1.36E-05	7	49
NR1H2	0.432185603	1.08E-05	6	46
BTG1	0.432161089	1.27E-04	4	70
WNT2B	0.432112069	5.24E-05	0	95
NR1H3	0.432112069	1.91E-05	4	58
SCT	0.432087563	3.73E-05	7	51
PKLR	0.432014062	6.62E-05	0	65
LARS	0.432014062	9.27E-05	0	43
CMBL	0.432014062	3.82E-05	3	77
KIF2A	0.431989567	5.53E-05	0	63
DEGS1	0.431989567	1.85E-05	1	43
CA5A	0.431965075	7.62E-05	3	56
FNTA	0.431965075	2.25E-04	5	49
COL15A1	0.431940586	2.84E-05	3	62
FABP5	0.431867135	4.18E-05	3	39
ADIPOR1	0.431867135	4.38E-06	1	34
RGS2	0.431818182	4.29E-06	6	31
MTR	0.431793709	2.02E-05	6	58
CHL1	0.431793709	2.99E-05	2	65
PRDM1	0.431744772	1.35E-05	0	65
GSC	0.431744772	1.90E-05	0	47
GAS6	0.431720308	6.14E-06	2	37
SPAG8	0.431671388	1.91E-04	2	50
GSTO1	0.431671388	2.56E-05	4	51
ZDHHC2	0.431646932	1.29E-06	2	23
LIN28A	0.431646932	3.80E-05	0	46
IFNA14	0.431622479	1.44E-05	7	41
ITGA3	0.431598029	3.90E-05	0	54
TTR	0.431598029	2.46E-05	7	44
CYP26A1	0.431573581	7.23E-06	2	34
MCTS1	0.431573581	2.54E-04	3	84
MYL9	0.431573581	4.47E-05	5	83
CD33	0.431549136	1.74E-05	7	78
ARHGEF28	0.431524694	4.69E-05	5	61
TAB2	0.431475818	2.07E-06	3	34
PMP22	0.431451385	3.09E-05	0	77
MAP3K14	0.431451385	1.05E-05	3	44
PPP1R1A	0.431451385	1.65E-05	0	52
IL1R1	0.431451385	1.97E-06	3	53
SPR	0.431402525	1.25E-06	2	26
LXN	0.4313781	3.09E-04	1	40
SERPINF1	0.431353677	1.42E-05	0	33
MTMR12	0.431329257	6.66E-06	1	28
APOD	0.43130484	1.67E-05	2	46
BCL2L12	0.43130484	1.14E-06	3	19
SIAH2	0.431231605	7.38E-07	2	23
AMY2A	0.431182796	2.93E-05	2	72
XRCC4	0.431182796	3.57E-05	6	56
SLC9A1	0.431158395	6.14E-05	5	57
INTS6	0.431158395	3.89E-05	3	43
CA8	0.43108521	3.49E-06	6	40
KMT2B	0.43108521	1.44E-05	6	39
DRD2	0.43106082	2.71E-05	1	50
POLD3	0.43106082	1.92E-06	2	38
MLANA	0.431036434	2.26E-05	7	66
EED	0.43096329	1.03E-05	6	39
SPPL2A	0.430938914	3.19E-05	2	23
HMMR	0.430914541	2.63E-05	3	47
GNAS	0.430890171	2.87E-05	5	50
AGXT2	0.430890171	1.79E-06	4	34
KLK14	0.430890171	1.53E-05	0	48
RBP2	0.430890171	1.36E-05	3	61
MAT2A	0.430865803	1.90E-06	3	65
SLC35A2	0.430841439	2.56E-05	4	81
EPHA4	0.430841439	8.77E-06	0	48
ATP10A	0.430817077	7.06E-06	2	26
ZNRF3	0.430792717	1.12E-05	6	32
CHIT1	0.430768361	1.26E-05	7	32
THBD	0.430695308	1.31E-05	2	60
AGO2	0.430670963	1.03E-04	0	46
MSI1	0.43064662	2.38E-05	2	36
JUNB	0.43062228	1.79E-05	4	61
EPS15	0.43062228	2.65E-04	0	51
MAP2K6	0.43062228	1.80E-05	5	72
EFNB3	0.430597943	2.60E-05	3	47
SH2D1A	0.430524948	5.52E-06	6	31
MLLT11	0.430500622	2.45E-04	6	45
IL1RL1	0.430451977	3.27E-05	7	41
SULT1C2	0.430427659	1.58E-04	2	125
LSP1	0.430427659	1.35E-04	6	47
TRAIP	0.430403344	7.46E-06	3	86
MIP	0.430403344	2.63E-05	6	38
MIEN1	0.430379032	4.88E-05	2	48
PHLDA1	0.430379032	6.63E-05	5	47
FZD9	0.430354722	3.63E-05	0	72
ZNF469	0.430306111	2.42E-06	2	29
PRKCE	0.430281809	2.82E-06	5	42
GGT1	0.430281809	8.37E-07	0	37
PPT1	0.430233215	1.61E-05	5	40
KDM4C	0.430233215	1.72E-05	6	41
IL37	0.430184631	1.70E-05	7	49
APOBEC3B	0.430184631	6.82E-05	7	36
FRZB	0.430160343	7.68E-06	5	58
RRS1	0.430087496	1.21E-06	3	45
BAZ1B	0.430038946	6.83E-05	5	60
CCL3	0.430014674	2.60E-05	7	105
APBB1	0.430014674	5.16E-05	2	50
SRGN	0.42996614	1.73E-05	7	23
CDK3	0.429941877	5.88E-07	6	47
IRF5	0.429893359	6.02E-06	3	65
GNRH2	0.429893359	4.81E-05	2	39
KSR1	0.429844852	1.92E-06	5	28
MT-ND2	0.429796356	1.00E-05	7	32
TREX1	0.429772112	1.10E-05	6	55
NR1H4	0.429747871	1.50E-05	4	53
EBAG9	0.429723632	2.64E-06	7	35
MDK	0.429650933	8.50E-06	7	50
KLK2	0.429626706	5.72E-05	0	63
CAV2	0.429602481	2.73E-06	2	26
HIST1H2AH	0.429578259	1.27E-05	6	50
POU5F1B	0.429578259	8.70E-05	3	97
TMEM132D	0.42955404	8.55E-06	3	30
ZNF71	0.429529823	3.30E-07	3	33
CAMKK1	0.429505609	9.01E-06	3	41
TRIM25	0.42945719	7.93E-06	6	35
CYP3A5	0.42945719	9.43E-05	4	101
GNPDA1	0.429408781	1.53E-04	3	65
SLC12A3	0.429336188	1.09E-05	5	39
CXCL5	0.429311996	6.61E-05	7	77
CPAMD8	0.429311996	5.16E-05	1	56
PENK	0.42926362	1.76E-05	3	63
FANCE	0.429239437	1.50E-04	6	40
APOA1	0.429239437	4.69E-05	1	71
INHBA	0.429215255	1.32E-05	0	56
CCL20	0.429215255	3.33E-05	7	85
USF1	0.429215255	2.26E-05	6	57
ASZ1	0.429191077	3.39E-05	5	49
COG2	0.429166901	3.16E-05	1	63
KPNA2	0.429166901	7.52E-05	6	60
TNKS	0.429094391	2.74E-05	3	39
AGER	0.429070226	5.76E-06	7	48
BHLHE41	0.429070226	3.41E-05	3	41
PRCP	0.429021904	3.66E-05	0	61
INPP4B	0.429021904	2.02E-05	5	43
CSTA	0.428997748	1.14E-05	0	45
GGTLC1	0.428949443	1.43E-05	7	50
FIP1L1	0.428949443	6.76E-05	3	92
NOV	0.428925294	1.03E-05	0	36
DCXR	0.428925294	1.21E-05	6	65
PAX2	0.428925294	7.26E-06	2	31
NKD2	0.428901148	6.00E-05	0	72
IRF6	0.428901148	3.84E-05	7	70
MKL1	0.428804593	2.07E-05	5	41
TACSTD2	0.42878046	2.33E-05	2	37
SIRT2	0.42878046	3.63E-05	6	57
SLC30A9	0.428756331	2.61E-06	5	22
SMURF1	0.428756331	9.33E-06	0	36
HSD3B1	0.428732204	1.71E-06	4	35
ALOX12	0.42870808	1.47E-05	3	34
PDCD1	0.428683959	3.04E-05	7	70
YWHAH	0.428683959	2.61E-04	0	41
PLD2	0.428683959	7.64E-06	5	50
LRP1B	0.428683959	8.56E-08	5	27
ELF5	0.42865984	1.47E-04	1	74
F10	0.428635724	1.06E-05	0	54
NAT8	0.428611611	1.55E-05	0	33
IRF3	0.428611611	5.70E-06	7	32
PTPRF	0.428587501	8.73E-06	0	46
CSNK1E	0.428563393	1.24E-04	0	59
SLCO2B1	0.428466989	6.24E-05	4	107
NQO2	0.428466989	8.35E-06	4	46
RAD21	0.428442895	2.16E-04	6	61
GUCY2D	0.428418803	5.37E-06	2	50
CNTN3	0.428394715	7.89E-05	3	52
FRAS1	0.428370629	1.00E-06	0	26
CITED2	0.428370629	9.88E-06	6	35
ALDH7A1	0.428346545	1.21E-04	5	48
CTF1	0.428346545	8.04E-06	2	38
TUBG2	0.428322465	2.00E-04	6	37
PSMF1	0.428322465	1.54E-04	2	46
MAP2K5	0.428250239	9.53E-06	3	44
SAV1	0.428250239	3.58E-05	0	51
CST3	0.428226169	8.04E-06	0	38
NTSR1	0.428226169	1.40E-05	2	60
SERPINB4	0.428202102	2.28E-05	7	44
GBE1	0.428178038	6.85E-06	6	32
CAMK1	0.428178038	7.69E-06	5	52
VASP	0.428153976	2.78E-05	0	34
BUB1	0.428129917	1.39E-04	6	89
USF2	0.428105861	1.12E-05	6	48
DBF4	0.428057756	4.67E-06	3	61
LRBA	0.428057756	5.93E-06	2	42
SERPINF2	0.428057756	9.82E-06	0	58
TNFRSF12A	0.428033708	2.58E-06	7	33
C3	0.42796158	5.80E-06	2	37
HOXA9	0.427937542	2.04E-05	0	52
THBS2	0.427889475	6.07E-05	3	61
HSP90AA2	0.427865446	4.00E-05	3	49
ATOH8	0.427865446	5.18E-07	0	29
RPS6KA2	0.427865446	1.81E-05	5	52
ORAI1	0.427865446	2.49E-05	0	27
HRASLS	0.427817396	2.36E-04	0	48
PPID	0.427817396	2.21E-04	3	38
ACVR1	0.427793375	1.45E-05	0	57
ARSK	0.427769356	7.48E-06	3	65
TNFRSF6B	0.427769356	1.64E-04	3	48
MYD88	0.427769356	3.66E-05	7	84
LATS2	0.42774534	3.73E-05	0	42
LRP6	0.42774534	8.85E-05	0	68
TNFSF13B	0.42774534	1.14E-05	7	62
TPSG1	0.427721327	1.53E-08	3	19
KIAA0101	0.427721327	1.49E-04	3	56
CXCR2	0.427697317	2.73E-06	7	56
NDE1	0.427649304	2.81E-07	0	25
TM7SF2	0.427625302	3.52E-04	7	86
WNT10B	0.427625302	4.93E-05	0	100
OAT	0.427625302	6.39E-05	4	95
PRKD2	0.427601302	1.34E-05	3	51
MYL6	0.427577305	3.98E-06	5	47
LCT	0.427577305	4.42E-06	7	25
HSPB8	0.427577305	1.31E-05	6	33
ABHD5	0.427553311	2.08E-05	7	67
TMX2	0.42750533	1.82E-05	5	27
ULK1	0.42750533	4.35E-06	5	26
BFAR	0.427481344	5.36E-05	5	53
PPM1E	0.427481344	1.94E-05	6	46
INPPL1	0.42743338	1.02E-05	5	42
CRYBB2	0.427409402	1.05E-04	7	43
TNK2	0.427409402	6.10E-06	5	31
ING4	0.427385427	1.19E-06	3	30
GABRP	0.427361454	1.43E-05	2	36
CCL22	0.427361454	1.91E-05	7	43
KLRK1	0.427313517	2.85E-04	7	58
WIF1	0.42726559	1.89E-05	6	56
POU2F2	0.42726559	6.83E-05	4	99
ZBTB7A	0.427169769	5.06E-06	3	30
CAGE1	0.42714582	1.32E-04	6	43
ANXA7	0.427097931	1.01E-06	2	19
CNTF	0.427026118	1.25E-06	7	33
UBL4A	0.427002186	3.90E-05	2	33
ARL4C	0.427002186	7.60E-06	7	58
BCL2L2	0.426954329	2.73E-05	3	77
CCT4	0.426930405	1.63E-05	3	41
BCKDHB	0.426858648	3.66E-06	3	34
BTG3	0.426834734	3.70E-06	5	49
CCL18	0.426834734	9.53E-06	7	46
HAS2	0.426810823	3.80E-05	3	37
EFNB1	0.426786915	2.10E-05	0	33
PIK3CD	0.426786915	6.98E-06	5	46
TBX21	0.426763009	2.42E-06	7	29
NCF2	0.426715206	4.34E-05	5	61
RAPGEF5	0.426715206	5.51E-07	2	26
CDKN2C	0.426715206	7.63E-06	6	56
SART1	0.426691308	2.76E-05	0	37
MEN1	0.426643521	3.23E-05	3	41
CEBPD	0.426643521	2.45E-06	6	30
ATF2	0.426643521	8.48E-06	5	60
NAPSA	0.426619632	3.20E-05	5	35
SCD5	0.426619632	8.02E-06	3	41
CDCP1	0.426547979	8.63E-06	0	39
FOXO4	0.426547979	2.89E-06	3	36
CCNG1	0.426500224	7.95E-05	6	53
MAP3K7CL	0.42647635	2.68E-07	3	58
F11R	0.42645248	4.51E-06	0	30
LGR5	0.42645248	2.68E-05	0	59
CBLN1	0.426428611	2.95E-05	4	54
CBS	0.426404746	3.27E-05	6	54
CD274	0.426333165	1.68E-05	7	38
PRDM2	0.426309311	4.72E-05	6	42
SLC9A3R2	0.426285459	1.29E-06	5	35
LYST	0.426261609	2.55E-05	2	27
HOXA5	0.426237762	2.30E-04	0	64
TPPP	0.426237762	2.73E-07	2	24
WNT6	0.426213918	5.05E-05	0	74
TPT1	0.426213918	2.88E-04	3	65
FKBP5	0.426142402	2.10E-05	3	65
GADD45G	0.426094737	4.36E-07	3	59
BATF	0.426094737	1.48E-05	4	40
VRK1	0.426094737	2.27E-06	5	27
PDK4	0.426094737	0	6	21
MAP1A	0.426094737	0	6	21
RHOC	0.426094737	1.81E-06	5	33
FCGR1A	0.426047084	3.48E-05	7	80
SDHD	0.425927996	1.10E-04	3	52
ADH1C	0.425927996	9.85E-06	6	48
SSTR1	0.425904187	1.28E-05	2	37
IVL	0.425856576	1.69E-06	2	30
TBX3	0.425856576	5.60E-05	6	42
GOLPH3	0.425856576	1.13E-04	4	42
ZNF367	0.425785179	0	3	56
LIN28B	0.425785179	1.32E-04	0	42
NDST1	0.425761386	1.39E-05	2	39
S100A14	0.425737595	4.70E-05	2	34
INPP5A	0.425737595	2.25E-06	2	44
ZBTB10	0.425690021	9.31E-06	6	34
MEFV	0.425666238	5.90E-05	6	69
CARD10	0.425618681	3.96E-06	3	27
CEACAM6	0.425594906	2.74E-05	7	49
CD1B	0.425594906	3.50E-06	7	33
MVD	0.425571133	8.54E-07	3	31
HK2	0.425571133	1.50E-05	3	51
CALCR	0.425547364	1.17E-05	7	45
DACT2	0.425547364	2.25E-05	2	45
NOVA2	0.425547364	8.64E-05	1	35
ADAMTS2	0.425499832	1.75E-04	2	33
PFN1	0.425476071	4.48E-05	5	52
UGT1A1	0.425452312	4.68E-05	4	48
DAPK3	0.425428555	1.09E-04	0	38
SCGB1D2	0.425428555	8.32E-06	2	34
[truncated: 6,374 more rows]
